# Supplementary material for: Dimerisation of Dipiperidinoacetylene: Convenient Access to Tetraamino‐1,3‐Cyclobutadiene and Tetraamino‐1,2‐Cyclobutadiene Metal Complexes
Source: Chemistry. 2019 Nov 19;25(70):16148–55. doi: 10.1002/chem.201904726 (PMC6973143; doi:10.1002/chem.201904726)
Supplement: Supplementary file 1 — Supplementary [file CHEM-25-16148-s001.mol]

1,2-dipiperidinoacetylene (1)
 OpenBabel07251914423D

 34 35  0  0  0  0  0  0  0  0999 V2000
   -1.9516   -0.0760   -0.0788 N   0  0  0  0  0  0  0  0  0  0  0  0
    1.9516   -0.0760    0.0790 N   0  0  0  0  0  0  0  0  0  0  0  0
   -0.6105   -0.0137   -0.0388 C   0  0  0  0  0  0  0  0  0  0  0  0
    0.6105   -0.0137    0.0388 C   0  0  0  0  0  0  0  0  0  0  0  0
   -2.6704    1.0759   -0.6666 C   0  0  0  0  0  0  0  0  0  0  0  0
   -2.0896    1.4255   -1.5279 H   0  0  0  0  0  0  0  0  0  0  0  0
   -2.7230    1.9024    0.0715 H   0  0  0  0  0  0  0  0  0  0  0  0
   -4.0922    0.6700   -1.0833 C   0  0  0  0  0  0  0  0  0  0  0  0
   -4.0238   -0.0725   -1.8929 H   0  0  0  0  0  0  0  0  0  0  0  0
   -4.6191    1.5517   -1.4768 H   0  0  0  0  0  0  0  0  0  0  0  0
   -4.8573    0.0633    0.1071 C   0  0  0  0  0  0  0  0  0  0  0  0
   -4.9934    0.8374    0.8811 H   0  0  0  0  0  0  0  0  0  0  0  0
   -5.8589   -0.2656   -0.2045 H   0  0  0  0  0  0  0  0  0  0  0  0
   -4.0636   -1.1132    0.7050 C   0  0  0  0  0  0  0  0  0  0  0  0
   -4.5696   -1.5122    1.5964 H   0  0  0  0  0  0  0  0  0  0  0  0
   -3.9948   -1.9239   -0.0362 H   0  0  0  0  0  0  0  0  0  0  0  0
   -2.6417   -0.6737    1.0861 C   0  0  0  0  0  0  0  0  0  0  0  0
   -2.6907    0.0647    1.9124 H   0  0  0  0  0  0  0  0  0  0  0  0
   -2.0419   -1.5256    1.4264 H   0  0  0  0  0  0  0  0  0  0  0  0
    2.6417   -0.6762   -1.0846 C   0  0  0  0  0  0  0  0  0  0  0  0
    2.6906    0.0604   -1.9125 H   0  0  0  0  0  0  0  0  0  0  0  0
    2.0420   -1.5289   -1.4230 H   0  0  0  0  0  0  0  0  0  0  0  0
    4.0637   -1.1146   -0.7026 C   0  0  0  0  0  0  0  0  0  0  0  0
    4.5697   -1.5154   -1.5932 H   0  0  0  0  0  0  0  0  0  0  0  0
    3.9951   -1.9238    0.0403 H   0  0  0  0  0  0  0  0  0  0  0  0
    4.8573    0.0632   -0.1073 C   0  0  0  0  0  0  0  0  0  0  0  0
    5.8590   -0.2649    0.2050 H   0  0  0  0  0  0  0  0  0  0  0  0
    4.9932    0.8357   -0.8829 H   0  0  0  0  0  0  0  0  0  0  0  0
    4.0921    0.6724    1.0819 C   0  0  0  0  0  0  0  0  0  0  0  0
    4.6190    1.5549    1.4736 H   0  0  0  0  0  0  0  0  0  0  0  0
    4.0237   -0.0686    1.8929 H   0  0  0  0  0  0  0  0  0  0  0  0
    2.6703    1.0772    0.6642 C   0  0  0  0  0  0  0  0  0  0  0  0
    2.0895    1.4287    1.5248 H   0  0  0  0  0  0  0  0  0  0  0  0
    2.7229    1.9022   -0.0756 H   0  0  0  0  0  0  0  0  0  0  0  0
  1  3  1  0  0  0  0
  1  5  1  0  0  0  0
  1 17  1  0  0  0  0
  2  4  1  0  0  0  0
  2 20  1  0  0  0  0
  2 32  1  0  0  0  0
  3  4  3  0  0  0  0
  5  6  1  0  0  0  0
  5  7  1  0  0  0  0
  5  8  1  0  0  0  0
  8  9  1  0  0  0  0
  8 10  1  0  0  0  0
  8 11  1  0  0  0  0
 11 12  1  0  0  0  0
 11 13  1  0  0  0  0
 11 14  1  0  0  0  0
 14 15  1  0  0  0  0
 14 16  1  0  0  0  0
 14 17  1  0  0  0  0
 17 18  1  0  0  0  0
 17 19  1  0  0  0  0
 20 21  1  0  0  0  0
 20 22  1  0  0  0  0
 20 23  1  0  0  0  0
 23 24  1  0  0  0  0
 23 25  1  0  0  0  0
 23 26  1  0  0  0  0
 26 27  1  0  0  0  0
 26 28  1  0  0  0  0
 26 29  1  0  0  0  0
 29 30  1  0  0  0  0
 29 31  1  0  0  0  0
 29 32  1  0  0  0  0
 32 33  1  0  0  0  0
 32 34  1  0  0  0  0
M  END
$$$$
SnCl2
 OpenBabel07251914423D

  3  2  0  0  0  0  0  0  0  0999 V2000
    0.0000    0.0000    0.6257 Sn  0  0  0  0  0  0  0  0  0  0  0  0
    0.0000    1.7901   -0.9201 Cl  0  0  0  0  0  0  0  0  0  0  0  0
    0.0000   -1.7901   -0.9201 Cl  0  0  0  0  0  0  0  0  0  0  0  0
  1  2  1  0  0  0  0
  1  3  1  0  0  0  0
M  END
$$$$
IN1
 OpenBabel07251914423D

 68 70  0  0  0  0  0  0  0  0999 V2000
    0.2593    1.2908    1.2053 C   0  0  0  0  0  0  0  0  0  0  0  0
   -0.9470    1.4811    1.0170 C   0  0  0  0  0  0  0  0  0  0  0  0
   -2.2522    1.7913   -0.9925 C   0  0  0  0  0  0  0  0  0  0  0  0
   -3.0536    2.6525    1.1660 C   0  0  0  0  0  0  0  0  0  0  0  0
   -1.8628    3.2034   -1.4639 C   0  0  0  0  0  0  0  0  0  0  0  0
   -3.2971    1.5756   -1.2685 H   0  0  0  0  0  0  0  0  0  0  0  0
   -1.6163    1.0124   -1.4234 H   0  0  0  0  0  0  0  0  0  0  0  0
   -2.7072    4.1005    0.7659 C   0  0  0  0  0  0  0  0  0  0  0  0
   -4.0872    2.4163    0.8627 H   0  0  0  0  0  0  0  0  0  0  0  0
   -2.9611    2.4997    2.2478 H   0  0  0  0  0  0  0  0  0  0  0  0
   -2.7485    4.2606   -0.7694 C   0  0  0  0  0  0  0  0  0  0  0  0
   -1.9546    3.2771   -2.5582 H   0  0  0  0  0  0  0  0  0  0  0  0
   -0.8065    3.3740   -1.2034 H   0  0  0  0  0  0  0  0  0  0  0  0
   -3.4038    4.8033    1.2478 H   0  0  0  0  0  0  0  0  0  0  0  0
   -1.6942    4.3226    1.1355 H   0  0  0  0  0  0  0  0  0  0  0  0
   -2.4358    5.2750   -1.0564 H   0  0  0  0  0  0  0  0  0  0  0  0
   -3.7894    4.1327   -1.1129 H   0  0  0  0  0  0  0  0  0  0  0  0
    2.5057    1.4719    2.0925 C   0  0  0  0  0  0  0  0  0  0  0  0
    1.2999   -0.7035    2.0670 C   0  0  0  0  0  0  0  0  0  0  0  0
    3.8525    0.7473    1.9332 C   0  0  0  0  0  0  0  0  0  0  0  0
    2.3226    1.6664    3.1694 H   0  0  0  0  0  0  0  0  0  0  0  0
    2.5127    2.4381    1.5732 H   0  0  0  0  0  0  0  0  0  0  0  0
    2.6247   -1.4566    1.8931 C   0  0  0  0  0  0  0  0  0  0  0  0
    1.0241   -0.6634    3.1411 H   0  0  0  0  0  0  0  0  0  0  0  0
    0.5011   -1.2036    1.5116 H   0  0  0  0  0  0  0  0  0  0  0  0
    3.7888   -0.6726    2.5252 C   0  0  0  0  0  0  0  0  0  0  0  0
    4.6383    1.3405    2.4236 H   0  0  0  0  0  0  0  0  0  0  0  0
    4.0997    0.6811    0.8639 H   0  0  0  0  0  0  0  0  0  0  0  0
    2.5344   -2.4551    2.3459 H   0  0  0  0  0  0  0  0  0  0  0  0
    2.8020   -1.5857    0.8170 H   0  0  0  0  0  0  0  0  0  0  0  0
    4.7425   -1.1969    2.3665 H   0  0  0  0  0  0  0  0  0  0  0  0
    3.6306   -0.6039    3.6147 H   0  0  0  0  0  0  0  0  0  0  0  0
   -2.1586    1.6927    0.4848 N   0  0  0  0  0  0  0  0  0  0  0  0
    1.4033    0.6713    1.5316 N   0  0  0  0  0  0  0  0  0  0  0  0
   -0.9114   -1.4211   -0.8252 C   0  0  0  0  0  0  0  0  0  0  0  0
    0.2521   -1.2596   -1.1839 C   0  0  0  0  0  0  0  0  0  0  0  0
    2.4791   -1.5549   -2.1050 C   0  0  0  0  0  0  0  0  0  0  0  0
    1.4007    0.6835   -2.0331 C   0  0  0  0  0  0  0  0  0  0  0  0
    3.8635   -0.9188   -1.9003 C   0  0  0  0  0  0  0  0  0  0  0  0
    2.3021   -1.7003   -3.1910 H   0  0  0  0  0  0  0  0  0  0  0  0
    2.4198   -2.5367   -1.6196 H   0  0  0  0  0  0  0  0  0  0  0  0
    2.7646    1.3548   -1.8287 C   0  0  0  0  0  0  0  0  0  0  0  0
    1.1333    0.6880   -3.1100 H   0  0  0  0  0  0  0  0  0  0  0  0
    0.6271    1.2182   -1.4736 H   0  0  0  0  0  0  0  0  0  0  0  0
    3.8935    0.5171   -2.4562 C   0  0  0  0  0  0  0  0  0  0  0  0
    4.6241   -1.5434   -2.3918 H   0  0  0  0  0  0  0  0  0  0  0  0
    4.0889   -0.8968   -0.8240 H   0  0  0  0  0  0  0  0  0  0  0  0
    2.7392    2.3641   -2.2654 H   0  0  0  0  0  0  0  0  0  0  0  0
    2.9301    1.4552   -0.7483 H   0  0  0  0  0  0  0  0  0  0  0  0
    4.8720    0.9820   -2.2666 H   0  0  0  0  0  0  0  0  0  0  0  0
    3.7547    0.4826   -3.5500 H   0  0  0  0  0  0  0  0  0  0  0  0
    1.4245   -0.7056   -1.5278 N   0  0  0  0  0  0  0  0  0  0  0  0
   -2.4276   -1.7653    1.0179 C   0  0  0  0  0  0  0  0  0  0  0  0
   -3.0451   -2.4716   -1.2557 C   0  0  0  0  0  0  0  0  0  0  0  0
   -2.1648   -3.2194    1.4481 C   0  0  0  0  0  0  0  0  0  0  0  0
   -3.4816   -1.5004    1.2002 H   0  0  0  0  0  0  0  0  0  0  0  0
   -1.7977   -1.0460    1.5514 H   0  0  0  0  0  0  0  0  0  0  0  0
   -2.8153   -3.9542   -0.9052 C   0  0  0  0  0  0  0  0  0  0  0  0
   -4.0910   -2.1940   -1.0433 H   0  0  0  0  0  0  0  0  0  0  0  0
   -2.8343   -2.2672   -2.3120 H   0  0  0  0  0  0  0  0  0  0  0  0
   -3.0237   -4.1894    0.6071 C   0  0  0  0  0  0  0  0  0  0  0  0
   -2.3769   -3.3438    2.5207 H   0  0  0  0  0  0  0  0  0  0  0  0
   -1.0968   -3.4375    1.2894 H   0  0  0  0  0  0  0  0  0  0  0  0
   -3.4929   -4.5919   -1.4930 H   0  0  0  0  0  0  0  0  0  0  0  0
   -1.7823   -4.2154   -1.1829 H   0  0  0  0  0  0  0  0  0  0  0  0
   -2.7918   -5.2325    0.8665 H   0  0  0  0  0  0  0  0  0  0  0  0
   -4.0874   -4.0241    0.8507 H   0  0  0  0  0  0  0  0  0  0  0  0
   -2.1795   -1.5973   -0.4343 N   0  0  0  0  0  0  0  0  0  0  0  0
  1  2  3  0  0  0  0
  1 34  1  0  0  0  0
  2 33  1  0  0  0  0
  3  5  1  0  0  0  0
  3  6  1  0  0  0  0
  3  7  1  0  0  0  0
  3 33  1  0  0  0  0
  4  8  1  0  0  0  0
  4  9  1  0  0  0  0
  4 10  1  0  0  0  0
  4 33  1  0  0  0  0
  5 11  1  0  0  0  0
  5 12  1  0  0  0  0
  5 13  1  0  0  0  0
  8 11  1  0  0  0  0
  8 14  1  0  0  0  0
  8 15  1  0  0  0  0
 11 16  1  0  0  0  0
 11 17  1  0  0  0  0
 18 20  1  0  0  0  0
 18 21  1  0  0  0  0
 18 22  1  0  0  0  0
 18 34  1  0  0  0  0
 19 23  1  0  0  0  0
 19 24  1  0  0  0  0
 19 25  1  0  0  0  0
 19 34  1  0  0  0  0
 20 26  1  0  0  0  0
 20 27  1  0  0  0  0
 20 28  1  0  0  0  0
 23 26  1  0  0  0  0
 23 29  1  0  0  0  0
 23 30  1  0  0  0  0
 26 31  1  0  0  0  0
 26 32  1  0  0  0  0
 35 36  3  0  0  0  0
 35 68  1  0  0  0  0
 36 52  1  0  0  0  0
 37 39  1  0  0  0  0
 37 40  1  0  0  0  0
 37 41  1  0  0  0  0
 37 52  1  0  0  0  0
 38 42  1  0  0  0  0
 38 43  1  0  0  0  0
 38 44  1  0  0  0  0
 38 52  1  0  0  0  0
 39 45  1  0  0  0  0
 39 46  1  0  0  0  0
 39 47  1  0  0  0  0
 42 45  1  0  0  0  0
 42 48  1  0  0  0  0
 42 49  1  0  0  0  0
 45 50  1  0  0  0  0
 45 51  1  0  0  0  0
 53 55  1  0  0  0  0
 53 56  1  0  0  0  0
 53 57  1  0  0  0  0
 53 68  1  0  0  0  0
 54 58  1  0  0  0  0
 54 59  1  0  0  0  0
 54 60  1  0  0  0  0
 54 68  1  0  0  0  0
 55 61  1  0  0  0  0
 55 62  1  0  0  0  0
 55 63  1  0  0  0  0
 58 61  1  0  0  0  0
 58 64  1  0  0  0  0
 58 65  1  0  0  0  0
 61 66  1  0  0  0  0
 61 67  1  0  0  0  0
M  END
$$$$
TS1
 OpenBabel07251914423D

 68 70  0  0  0  0  0  0  0  0999 V2000
   -0.1443   -0.2918   -1.0627 C   0  0  0  0  0  0  0  0  0  0  0  0
   -1.0378   -1.2212   -1.1261 C   0  0  0  0  0  0  0  0  0  0  0  0
   -2.1468   -1.7993    0.9811 C   0  0  0  0  0  0  0  0  0  0  0  0
   -2.9793   -2.6696   -1.1485 C   0  0  0  0  0  0  0  0  0  0  0  0
   -1.5685   -3.1693    1.3810 C   0  0  0  0  0  0  0  0  0  0  0  0
   -3.1926   -1.7278    1.3251 H   0  0  0  0  0  0  0  0  0  0  0  0
   -1.5869   -0.9642    1.4110 H   0  0  0  0  0  0  0  0  0  0  0  0
   -2.4569   -4.0851   -0.8255 C   0  0  0  0  0  0  0  0  0  0  0  0
   -4.0121   -2.5601   -0.7763 H   0  0  0  0  0  0  0  0  0  0  0  0
   -2.9689   -2.4752   -2.2269 H   0  0  0  0  0  0  0  0  0  0  0  0
   -2.3719   -4.2990    0.7009 C   0  0  0  0  0  0  0  0  0  0  0  0
   -1.5845   -3.2856    2.4756 H   0  0  0  0  0  0  0  0  0  0  0  0
   -0.5176   -3.2106    1.0545 H   0  0  0  0  0  0  0  0  0  0  0  0
   -3.1082   -4.8439   -1.2853 H   0  0  0  0  0  0  0  0  0  0  0  0
   -1.4553   -4.1836   -1.2724 H   0  0  0  0  0  0  0  0  0  0  0  0
   -1.9260   -5.2787    0.9257 H   0  0  0  0  0  0  0  0  0  0  0  0
   -3.3935   -4.3054    1.1183 H   0  0  0  0  0  0  0  0  0  0  0  0
    1.8811   -1.2508   -1.9610 C   0  0  0  0  0  0  0  0  0  0  0  0
    1.4258    1.1807   -2.1275 C   0  0  0  0  0  0  0  0  0  0  0  0
    3.3925   -0.9867   -2.0694 C   0  0  0  0  0  0  0  0  0  0  0  0
    1.4749   -1.5114   -2.9598 H   0  0  0  0  0  0  0  0  0  0  0  0
    1.6774   -2.0985   -1.2954 H   0  0  0  0  0  0  0  0  0  0  0  0
    2.9287    1.4802   -2.1791 C   0  0  0  0  0  0  0  0  0  0  0  0
    1.0258    1.1261   -3.1613 H   0  0  0  0  0  0  0  0  0  0  0  0
    0.8870    1.9662   -1.5868 H   0  0  0  0  0  0  0  0  0  0  0  0
    3.6845    0.3139   -2.8378 C   0  0  0  0  0  0  0  0  0  0  0  0
    3.8670   -1.8491   -2.5605 H   0  0  0  0  0  0  0  0  0  0  0  0
    3.8213   -0.9023   -1.0599 H   0  0  0  0  0  0  0  0  0  0  0  0
    3.0916    2.4168   -2.7319 H   0  0  0  0  0  0  0  0  0  0  0  0
    3.2960    1.6263   -1.1517 H   0  0  0  0  0  0  0  0  0  0  0  0
    4.7664    0.5095   -2.8644 H   0  0  0  0  0  0  0  0  0  0  0  0
    3.3434    0.2071   -3.8811 H   0  0  0  0  0  0  0  0  0  0  0  0
   -2.1505   -1.6449   -0.4880 N   0  0  0  0  0  0  0  0  0  0  0  0
    1.1544   -0.0881   -1.4258 N   0  0  0  0  0  0  0  0  0  0  0  0
   -0.6402    1.1661    0.3058 C   0  0  0  0  0  0  0  0  0  0  0  0
    0.3241    1.3693    1.1532 C   0  0  0  0  0  0  0  0  0  0  0  0
    2.4800    1.4552    2.2888 C   0  0  0  0  0  0  0  0  0  0  0  0
    1.3045   -0.7179    1.9915 C   0  0  0  0  0  0  0  0  0  0  0  0
    3.8306    0.7883    1.9829 C   0  0  0  0  0  0  0  0  0  0  0  0
    2.3307    1.4805    3.3870 H   0  0  0  0  0  0  0  0  0  0  0  0
    2.4442    2.4847    1.9163 H   0  0  0  0  0  0  0  0  0  0  0  0
    2.6450   -1.4255    1.7409 C   0  0  0  0  0  0  0  0  0  0  0  0
    1.0115   -0.8343    3.0535 H   0  0  0  0  0  0  0  0  0  0  0  0
    0.5256   -1.1572    1.3636 H   0  0  0  0  0  0  0  0  0  0  0  0
    3.8111   -0.6875    2.4217 C   0  0  0  0  0  0  0  0  0  0  0  0
    4.6324    1.3386    2.4968 H   0  0  0  0  0  0  0  0  0  0  0  0
    4.0166    0.8477    0.8999 H   0  0  0  0  0  0  0  0  0  0  0  0
    2.5746   -2.4626    2.1020 H   0  0  0  0  0  0  0  0  0  0  0  0
    2.8121   -1.4552    0.6577 H   0  0  0  0  0  0  0  0  0  0  0  0
    4.7664   -1.1764    2.1826 H   0  0  0  0  0  0  0  0  0  0  0  0
    3.6845   -0.7347    3.5167 H   0  0  0  0  0  0  0  0  0  0  0  0
    1.3763    0.7179    1.6576 N   0  0  0  0  0  0  0  0  0  0  0  0
   -2.5257    1.8229   -1.0880 C   0  0  0  0  0  0  0  0  0  0  0  0
   -2.6682    2.0268    1.3510 C   0  0  0  0  0  0  0  0  0  0  0  0
   -2.4269    3.3511   -1.2565 C   0  0  0  0  0  0  0  0  0  0  0  0
   -3.5824    1.5097   -1.1062 H   0  0  0  0  0  0  0  0  0  0  0  0
   -1.9871    1.2787   -1.8701 H   0  0  0  0  0  0  0  0  0  0  0  0
   -2.5675    3.5634    1.2776 C   0  0  0  0  0  0  0  0  0  0  0  0
   -3.7270    1.7187    1.2999 H   0  0  0  0  0  0  0  0  0  0  0  0
   -2.2269    1.6364    2.2748 H   0  0  0  0  0  0  0  0  0  0  0  0
   -3.1151    4.0681   -0.0748 C   0  0  0  0  0  0  0  0  0  0  0  0
   -2.8790    3.6575   -2.2121 H   0  0  0  0  0  0  0  0  0  0  0  0
   -1.3607    3.6249   -1.2847 H   0  0  0  0  0  0  0  0  0  0  0  0
   -3.1192    4.0185    2.1142 H   0  0  0  0  0  0  0  0  0  0  0  0
   -1.5068    3.8366    1.3812 H   0  0  0  0  0  0  0  0  0  0  0  0
   -2.9869    5.1573   -0.1569 H   0  0  0  0  0  0  0  0  0  0  0  0
   -4.1990    3.8648   -0.1195 H   0  0  0  0  0  0  0  0  0  0  0  0
   -1.9632    1.4173    0.2116 N   0  0  0  0  0  0  0  0  0  0  0  0
  1  2  1  0  0  0  0
  1 34  1  0  0  0  0
  2 33  1  0  0  0  0
  3  5  1  0  0  0  0
  3  6  1  0  0  0  0
  3  7  1  0  0  0  0
  3 33  1  0  0  0  0
  4  8  1  0  0  0  0
  4  9  1  0  0  0  0
  4 10  1  0  0  0  0
  4 33  1  0  0  0  0
  5 11  1  0  0  0  0
  5 12  1  0  0  0  0
  5 13  1  0  0  0  0
  8 11  1  0  0  0  0
  8 14  1  0  0  0  0
  8 15  1  0  0  0  0
 11 16  1  0  0  0  0
 11 17  1  0  0  0  0
 18 20  1  0  0  0  0
 18 21  1  0  0  0  0
 18 22  1  0  0  0  0
 18 34  1  0  0  0  0
 19 23  1  0  0  0  0
 19 24  1  0  0  0  0
 19 25  1  0  0  0  0
 19 34  1  0  0  0  0
 20 26  1  0  0  0  0
 20 27  1  0  0  0  0
 20 28  1  0  0  0  0
 23 26  1  0  0  0  0
 23 29  1  0  0  0  0
 23 30  1  0  0  0  0
 26 31  1  0  0  0  0
 26 32  1  0  0  0  0
 35 36  1  0  0  0  0
 35 68  1  0  0  0  0
 36 52  1  0  0  0  0
 37 39  1  0  0  0  0
 37 40  1  0  0  0  0
 37 41  1  0  0  0  0
 37 52  1  0  0  0  0
 38 42  1  0  0  0  0
 38 43  1  0  0  0  0
 38 44  1  0  0  0  0
 38 52  1  0  0  0  0
 39 45  1  0  0  0  0
 39 46  1  0  0  0  0
 39 47  1  0  0  0  0
 42 45  1  0  0  0  0
 42 48  1  0  0  0  0
 42 49  1  0  0  0  0
 45 50  1  0  0  0  0
 45 51  1  0  0  0  0
 53 55  1  0  0  0  0
 53 56  1  0  0  0  0
 53 57  1  0  0  0  0
 53 68  1  0  0  0  0
 54 58  1  0  0  0  0
 54 59  1  0  0  0  0
 54 60  1  0  0  0  0
 54 68  1  0  0  0  0
 55 61  1  0  0  0  0
 55 62  1  0  0  0  0
 55 63  1  0  0  0  0
 58 61  1  0  0  0  0
 58 64  1  0  0  0  0
 58 65  1  0  0  0  0
 61 66  1  0  0  0  0
 61 67  1  0  0  0  0
M  END
$$$$
IN2
 OpenBabel07251914423D

 68 71  0  0  1  0  0  0  0  0999 V2000
   -0.6433   -0.3615   -0.5502 C   0  0  1  0  0  0  0  0  0  0  0  0
   -1.9318   -0.8478   -0.8767 C   0  0  0  0  0  0  0  0  0  0  0  0
   -3.1106    0.2361    1.1015 C   0  0  0  0  0  0  0  0  0  0  0  0
   -4.3279   -1.0612   -0.5913 C   0  0  0  0  0  0  0  0  0  0  0  0
   -3.5215   -0.7599    2.2030 C   0  0  0  0  0  0  0  0  0  0  0  0
   -3.8677    1.0355    1.0258 H   0  0  0  0  0  0  0  0  0  0  0  0
   -2.1466    0.6961    1.3189 H   0  0  0  0  0  0  0  0  0  0  0  0
   -4.7786   -2.0932    0.4590 C   0  0  0  0  0  0  0  0  0  0  0  0
   -5.0777   -0.2531   -0.6614 H   0  0  0  0  0  0  0  0  0  0  0  0
   -4.1933   -1.5191   -1.5754 H   0  0  0  0  0  0  0  0  0  0  0  0
   -4.8548   -1.4479    1.8552 C   0  0  0  0  0  0  0  0  0  0  0  0
   -3.5958   -0.2302    3.1650 H   0  0  0  0  0  0  0  0  0  0  0  0
   -2.7273   -1.5165    2.2973 H   0  0  0  0  0  0  0  0  0  0  0  0
   -5.7520   -2.5174    0.1705 H   0  0  0  0  0  0  0  0  0  0  0  0
   -4.0410   -2.9107    0.4645 H   0  0  0  0  0  0  0  0  0  0  0  0
   -5.1128   -2.1979    2.6172 H   0  0  0  0  0  0  0  0  0  0  0  0
   -5.6582   -0.6913    1.8580 H   0  0  0  0  0  0  0  0  0  0  0  0
    0.5643   -2.4808   -0.2016 C   0  0  0  0  0  0  0  0  0  0  0  0
    0.6000   -1.4081   -2.4129 C   0  0  0  0  0  0  0  0  0  0  0  0
    1.8706   -3.2297   -0.5045 C   0  0  0  0  0  0  0  0  0  0  0  0
   -0.3014   -3.1235   -0.4538 H   0  0  0  0  0  0  0  0  0  0  0  0
    0.4888   -2.2316    0.8669 H   0  0  0  0  0  0  0  0  0  0  0  0
    1.9121   -2.1225   -2.7674 C   0  0  0  0  0  0  0  0  0  0  0  0
   -0.2716   -1.9782   -2.7807 H   0  0  0  0  0  0  0  0  0  0  0  0
    0.5743   -0.4073   -2.8622 H   0  0  0  0  0  0  0  0  0  0  0  0
    2.0233   -3.4627   -2.0179 C   0  0  0  0  0  0  0  0  0  0  0  0
    1.8786   -4.1838    0.0437 H   0  0  0  0  0  0  0  0  0  0  0  0
    2.7181   -2.6289   -0.1432 H   0  0  0  0  0  0  0  0  0  0  0  0
    1.9595   -2.2802   -3.8552 H   0  0  0  0  0  0  0  0  0  0  0  0
    2.7527   -1.4712   -2.4824 H   0  0  0  0  0  0  0  0  0  0  0  0
    2.9808   -3.9573   -2.2393 H   0  0  0  0  0  0  0  0  0  0  0  0
    1.2188   -4.1349   -2.3595 H   0  0  0  0  0  0  0  0  0  0  0  0
   -3.0294   -0.4646   -0.2130 N   0  0  0  0  0  0  0  0  0  0  0  0
    0.4878   -1.2204   -0.9550 N   0  0  0  0  0  0  0  0  0  0  0  0
   -0.0126    0.8146   -0.1238 C   0  0  1  0  0  0  0  0  0  0  0  0
    1.4200    0.7439   -0.3440 C   0  0  0  0  0  0  0  0  0  0  0  0
    3.7374    0.8740    0.3840 C   0  0  0  0  0  0  0  0  0  0  0  0
    1.9854    0.4244    2.0755 C   0  0  0  0  0  0  0  0  0  0  0  0
    4.5275   -0.3700    0.8246 C   0  0  0  0  0  0  0  0  0  0  0  0
    4.0956    1.7533    0.9485 H   0  0  0  0  0  0  0  0  0  0  0  0
    3.8470    1.0704   -0.6871 H   0  0  0  0  0  0  0  0  0  0  0  0
    2.7214   -0.8473    2.5310 C   0  0  0  0  0  0  0  0  0  0  0  0
    2.3134    1.2812    2.6893 H   0  0  0  0  0  0  0  0  0  0  0  0
    0.8996    0.3158    2.1653 H   0  0  0  0  0  0  0  0  0  0  0  0
    4.2377   -0.7112    2.2983 C   0  0  0  0  0  0  0  0  0  0  0  0
    5.6011   -0.1879    0.6713 H   0  0  0  0  0  0  0  0  0  0  0  0
    4.2392   -1.2144    0.1829 H   0  0  0  0  0  0  0  0  0  0  0  0
    2.5037   -1.0316    3.5933 H   0  0  0  0  0  0  0  0  0  0  0  0
    2.3354   -1.6994    1.9547 H   0  0  0  0  0  0  0  0  0  0  0  0
    4.7550   -1.6368    2.5877 H   0  0  0  0  0  0  0  0  0  0  0  0
    4.6295    0.0959    2.9400 H   0  0  0  0  0  0  0  0  0  0  0  0
    2.2901    0.7276    0.6489 N   0  0  0  0  0  0  0  0  0  0  0  0
   -1.6934    2.5184   -0.6706 C   0  0  0  0  0  0  0  0  0  0  0  0
    0.2000    3.1313    0.7247 C   0  0  0  0  0  0  0  0  0  0  0  0
   -1.0797    3.2424   -1.8837 C   0  0  0  0  0  0  0  0  0  0  0  0
   -2.3146    3.2193   -0.0893 H   0  0  0  0  0  0  0  0  0  0  0  0
   -2.3241    1.6874   -0.9907 H   0  0  0  0  0  0  0  0  0  0  0  0
    0.8741    3.9193   -0.4187 C   0  0  0  0  0  0  0  0  0  0  0  0
   -0.4724    3.8027    1.2832 H   0  0  0  0  0  0  0  0  0  0  0  0
    0.9425    2.7446    1.4283 H   0  0  0  0  0  0  0  0  0  0  0  0
   -0.1878    4.4124   -1.4219 C   0  0  0  0  0  0  0  0  0  0  0  0
   -1.8839    3.6008   -2.5438 H   0  0  0  0  0  0  0  0  0  0  0  0
   -0.4787    2.5145   -2.4487 H   0  0  0  0  0  0  0  0  0  0  0  0
    1.4391    4.7659    0.0014 H   0  0  0  0  0  0  0  0  0  0  0  0
    1.5826    3.2521   -0.9293 H   0  0  0  0  0  0  0  0  0  0  0  0
    0.2934    4.8967   -2.2839 H   0  0  0  0  0  0  0  0  0  0  0  0
   -0.8215    5.1727   -0.9330 H   0  0  0  0  0  0  0  0  0  0  0  0
   -0.6341    2.0173    0.2358 N   0  0  0  0  0  0  0  0  0  0  0  0
  1  2  1  6  0  0  0
  1 34  1  0  0  0  0
  1 35  1  0  0  0  0
  2 33  1  0  0  0  0
  3  5  1  0  0  0  0
  3  6  1  0  0  0  0
  3  7  1  0  0  0  0
  3 33  1  0  0  0  0
  4  8  1  0  0  0  0
  4  9  1  0  0  0  0
  4 10  1  0  0  0  0
  4 33  1  0  0  0  0
  5 11  1  0  0  0  0
  5 12  1  0  0  0  0
  5 13  1  0  0  0  0
  8 11  1  0  0  0  0
  8 14  1  0  0  0  0
  8 15  1  0  0  0  0
 11 16  1  0  0  0  0
 11 17  1  0  0  0  0
 18 20  1  0  0  0  0
 18 21  1  0  0  0  0
 18 22  1  0  0  0  0
 18 34  1  0  0  0  0
 19 23  1  0  0  0  0
 19 24  1  0  0  0  0
 19 25  1  0  0  0  0
 19 34  1  0  0  0  0
 20 26  1  0  0  0  0
 20 27  1  0  0  0  0
 20 28  1  0  0  0  0
 23 26  1  0  0  0  0
 23 29  1  0  0  0  0
 23 30  1  0  0  0  0
 26 31  1  0  0  0  0
 26 32  1  0  0  0  0
 35 36  1  6  0  0  0
 35 68  1  0  0  0  0
 36 52  2  0  0  0  0
 37 39  1  0  0  0  0
 37 40  1  0  0  0  0
 37 41  1  0  0  0  0
 37 52  1  0  0  0  0
 38 42  1  0  0  0  0
 38 43  1  0  0  0  0
 38 44  1  0  0  0  0
 38 52  1  0  0  0  0
 39 45  1  0  0  0  0
 39 46  1  0  0  0  0
 39 47  1  0  0  0  0
 42 45  1  0  0  0  0
 42 48  1  0  0  0  0
 42 49  1  0  0  0  0
 45 50  1  0  0  0  0
 45 51  1  0  0  0  0
 53 55  1  0  0  0  0
 53 56  1  0  0  0  0
 53 57  1  0  0  0  0
 53 68  1  0  0  0  0
 54 58  1  0  0  0  0
 54 59  1  0  0  0  0
 54 60  1  0  0  0  0
 54 68  1  0  0  0  0
 55 61  1  0  0  0  0
 55 62  1  0  0  0  0
 55 63  1  0  0  0  0
 58 61  1  0  0  0  0
 58 64  1  0  0  0  0
 58 65  1  0  0  0  0
 61 66  1  0  0  0  0
 61 67  1  0  0  0  0
M  END
$$$$
TS2
 OpenBabel07251914423D

 68 71  0  0  1  0  0  0  0  0999 V2000
   -0.7890   -0.3412   -0.5031 C   0  0  1  0  0  0  0  0  0  0  0  0
   -2.0467   -0.8405   -0.8489 C   0  0  0  0  0  0  0  0  0  0  0  0
   -3.2879    0.3488    1.0227 C   0  0  0  0  0  0  0  0  0  0  0  0
   -4.4553   -1.0118   -0.6489 C   0  0  0  0  0  0  0  0  0  0  0  0
   -3.6908   -0.6293    2.1443 C   0  0  0  0  0  0  0  0  0  0  0  0
   -4.0597    1.1317    0.9226 H   0  0  0  0  0  0  0  0  0  0  0  0
   -2.3362    0.8297    1.2517 H   0  0  0  0  0  0  0  0  0  0  0  0
   -4.9003   -2.0295    0.4183 C   0  0  0  0  0  0  0  0  0  0  0  0
   -5.2203   -0.2210   -0.7472 H   0  0  0  0  0  0  0  0  0  0  0  0
   -4.3034   -1.4906   -1.6206 H   0  0  0  0  0  0  0  0  0  0  0  0
   -5.0052   -1.3536    1.7982 C   0  0  0  0  0  0  0  0  0  0  0  0
   -3.7877   -0.0788    3.0928 H   0  0  0  0  0  0  0  0  0  0  0  0
   -2.8807   -1.3650    2.2642 H   0  0  0  0  0  0  0  0  0  0  0  0
   -5.8618   -2.4806    0.1297 H   0  0  0  0  0  0  0  0  0  0  0  0
   -4.1452   -2.8305    0.4504 H   0  0  0  0  0  0  0  0  0  0  0  0
   -5.2565   -2.0907    2.5751 H   0  0  0  0  0  0  0  0  0  0  0  0
   -5.8242   -0.6141    1.7747 H   0  0  0  0  0  0  0  0  0  0  0  0
    0.5739   -2.3754   -0.0754 C   0  0  0  0  0  0  0  0  0  0  0  0
    0.5035   -1.3967   -2.3486 C   0  0  0  0  0  0  0  0  0  0  0  0
    1.8794   -3.1089   -0.4112 C   0  0  0  0  0  0  0  0  0  0  0  0
   -0.2929   -3.0328   -0.2563 H   0  0  0  0  0  0  0  0  0  0  0  0
    0.5469   -2.0627    0.9771 H   0  0  0  0  0  0  0  0  0  0  0  0
    1.8142   -2.1037   -2.7121 C   0  0  0  0  0  0  0  0  0  0  0  0
   -0.3752   -1.9876   -2.6512 H   0  0  0  0  0  0  0  0  0  0  0  0
    0.4442   -0.4100   -2.8238 H   0  0  0  0  0  0  0  0  0  0  0  0
    1.9684   -3.4115   -1.9164 C   0  0  0  0  0  0  0  0  0  0  0  0
    1.9327   -4.0326    0.1838 H   0  0  0  0  0  0  0  0  0  0  0  0
    2.7285   -2.4772   -0.1209 H   0  0  0  0  0  0  0  0  0  0  0  0
    1.8299   -2.2988   -3.7944 H   0  0  0  0  0  0  0  0  0  0  0  0
    2.6544   -1.4315   -2.4793 H   0  0  0  0  0  0  0  0  0  0  0  0
    2.9223   -3.9042   -2.1549 H   0  0  0  0  0  0  0  0  0  0  0  0
    1.1589   -4.1055   -2.1965 H   0  0  0  0  0  0  0  0  0  0  0  0
   -3.1745   -0.3814   -0.2712 N   0  0  0  0  0  0  0  0  0  0  0  0
    0.4068   -1.1536   -0.8901 N   0  0  0  0  0  0  0  0  0  0  0  0
   -0.0764    0.7967   -0.0714 C   0  0  1  0  0  0  0  0  0  0  0  0
    1.2994    0.5012   -0.3508 C   0  0  0  0  0  0  0  0  0  0  0  0
    3.6915    0.6987    0.1570 C   0  0  0  0  0  0  0  0  0  0  0  0
    2.1065    0.2572    2.0060 C   0  0  0  0  0  0  0  0  0  0  0  0
    4.6324   -0.4144    0.6527 C   0  0  0  0  0  0  0  0  0  0  0  0
    4.0228    1.6614    0.5915 H   0  0  0  0  0  0  0  0  0  0  0  0
    3.7105    0.7906   -0.9340 H   0  0  0  0  0  0  0  0  0  0  0  0
    2.9767   -0.9055    2.5116 C   0  0  0  0  0  0  0  0  0  0  0  0
    2.3973    1.1780    2.5463 H   0  0  0  0  0  0  0  0  0  0  0  0
    1.0403    0.0751    2.1803 H   0  0  0  0  0  0  0  0  0  0  0  0
    4.4572   -0.6545    2.1647 C   0  0  0  0  0  0  0  0  0  0  0  0
    5.6713   -0.1319    0.4269 H   0  0  0  0  0  0  0  0  0  0  0  0
    4.4200   -1.3413    0.1018 H   0  0  0  0  0  0  0  0  0  0  0  0
    2.8475   -1.0129    3.5990 H   0  0  0  0  0  0  0  0  0  0  0  0
    2.6354   -1.8372    2.0390 H   0  0  0  0  0  0  0  0  0  0  0  0
    5.0797   -1.4984    2.4943 H   0  0  0  0  0  0  0  0  0  0  0  0
    4.8037    0.2383    2.7122 H   0  0  0  0  0  0  0  0  0  0  0  0
    2.2893    0.4784    0.5519 N   0  0  0  0  0  0  0  0  0  0  0  0
   -1.6194    2.6168   -0.5451 C   0  0  0  0  0  0  0  0  0  0  0  0
    0.3804    3.0563    0.7812 C   0  0  0  0  0  0  0  0  0  0  0  0
   -0.9852    3.2864   -1.7789 C   0  0  0  0  0  0  0  0  0  0  0  0
   -2.1696    3.3626    0.0510 H   0  0  0  0  0  0  0  0  0  0  0  0
   -2.3180    1.8336   -0.8485 H   0  0  0  0  0  0  0  0  0  0  0  0
    1.0826    3.7626   -0.3973 C   0  0  0  0  0  0  0  0  0  0  0  0
   -0.1962    3.7955    1.3606 H   0  0  0  0  0  0  0  0  0  0  0  0
    1.1078    2.5953    1.4547 H   0  0  0  0  0  0  0  0  0  0  0  0
    0.0343    4.3625   -1.3542 C   0  0  0  0  0  0  0  0  0  0  0  0
   -1.7771    3.7223   -2.4063 H   0  0  0  0  0  0  0  0  0  0  0  0
   -0.4792    2.5068   -2.3675 H   0  0  0  0  0  0  0  0  0  0  0  0
    1.7545    4.5444   -0.0110 H   0  0  0  0  0  0  0  0  0  0  0  0
    1.6903    3.0212   -0.9342 H   0  0  0  0  0  0  0  0  0  0  0  0
    0.5237    4.8002   -2.2363 H   0  0  0  0  0  0  0  0  0  0  0  0
   -0.5005    5.1798   -0.8395 H   0  0  0  0  0  0  0  0  0  0  0  0
   -0.5793    2.0288    0.3344 N   0  0  0  0  0  0  0  0  0  0  0  0
  1  2  1  6  0  0  0
  1 34  1  0  0  0  0
  1 35  1  0  0  0  0
  2 33  1  0  0  0  0
  3  5  1  0  0  0  0
  3  6  1  0  0  0  0
  3  7  1  0  0  0  0
  3 33  1  0  0  0  0
  4  8  1  0  0  0  0
  4  9  1  0  0  0  0
  4 10  1  0  0  0  0
  4 33  1  0  0  0  0
  5 11  1  0  0  0  0
  5 12  1  0  0  0  0
  5 13  1  0  0  0  0
  8 11  1  0  0  0  0
  8 14  1  0  0  0  0
  8 15  1  0  0  0  0
 11 16  1  0  0  0  0
 11 17  1  0  0  0  0
 18 20  1  0  0  0  0
 18 21  1  0  0  0  0
 18 22  1  0  0  0  0
 18 34  1  0  0  0  0
 19 23  1  0  0  0  0
 19 24  1  0  0  0  0
 19 25  1  0  0  0  0
 19 34  1  0  0  0  0
 20 26  1  0  0  0  0
 20 27  1  0  0  0  0
 20 28  1  0  0  0  0
 23 26  1  0  0  0  0
 23 29  1  0  0  0  0
 23 30  1  0  0  0  0
 26 31  1  0  0  0  0
 26 32  1  0  0  0  0
 35 36  1  6  0  0  0
 35 68  1  0  0  0  0
 36 52  1  0  0  0  0
 37 39  1  0  0  0  0
 37 40  1  0  0  0  0
 37 41  1  0  0  0  0
 37 52  1  0  0  0  0
 38 42  1  0  0  0  0
 38 43  1  0  0  0  0
 38 44  1  0  0  0  0
 38 52  1  0  0  0  0
 39 45  1  0  0  0  0
 39 46  1  0  0  0  0
 39 47  1  0  0  0  0
 42 45  1  0  0  0  0
 42 48  1  0  0  0  0
 42 49  1  0  0  0  0
 45 50  1  0  0  0  0
 45 51  1  0  0  0  0
 53 55  1  0  0  0  0
 53 56  1  0  0  0  0
 53 57  1  0  0  0  0
 53 68  1  0  0  0  0
 54 58  1  0  0  0  0
 54 59  1  0  0  0  0
 54 60  1  0  0  0  0
 54 68  1  0  0  0  0
 55 61  1  0  0  0  0
 55 62  1  0  0  0  0
 55 63  1  0  0  0  0
 58 61  1  0  0  0  0
 58 64  1  0  0  0  0
 58 65  1  0  0  0  0
 61 66  1  0  0  0  0
 61 67  1  0  0  0  0
M  END
$$$$
IN3
 OpenBabel07251914423D

 68 71  0  0  1  0  0  0  0  0999 V2000
   -1.0174   -0.2776   -0.3524 C   0  0  0  0  0  0  0  0  0  0  0  0
   -2.2209   -0.7526   -0.7603 C   0  0  0  0  0  0  0  0  0  0  0  0
   -3.5903    0.5875    0.8721 C   0  0  0  0  0  0  0  0  0  0  0  0
   -4.6434   -0.8307   -0.8170 C   0  0  0  0  0  0  0  0  0  0  0  0
   -4.0375   -0.3693    1.9981 C   0  0  0  0  0  0  0  0  0  0  0  0
   -4.3621    1.3636    0.7219 H   0  0  0  0  0  0  0  0  0  0  0  0
   -2.6557    1.0781    1.1513 H   0  0  0  0  0  0  0  0  0  0  0  0
   -5.1263   -1.8347    0.2468 C   0  0  0  0  0  0  0  0  0  0  0  0
   -5.4197   -0.0605   -0.9755 H   0  0  0  0  0  0  0  0  0  0  0  0
   -4.4393   -1.3303   -1.7691 H   0  0  0  0  0  0  0  0  0  0  0  0
   -5.3182   -1.1275    1.6014 C   0  0  0  0  0  0  0  0  0  0  0  0
   -4.1944    0.2014    2.9268 H   0  0  0  0  0  0  0  0  0  0  0  0
   -3.2219   -1.0865    2.1773 H   0  0  0  0  0  0  0  0  0  0  0  0
   -6.0618   -2.3150   -0.0796 H   0  0  0  0  0  0  0  0  0  0  0  0
   -4.3555   -2.6162    0.3383 H   0  0  0  0  0  0  0  0  0  0  0  0
   -5.5970   -1.8497    2.3834 H   0  0  0  0  0  0  0  0  0  0  0  0
   -6.1490   -0.4055    1.5159 H   0  0  0  0  0  0  0  0  0  0  0  0
    0.3267   -2.3741    0.2051 C   0  0  0  0  0  0  0  0  0  0  0  0
    0.4502   -1.4209   -2.0789 C   0  0  0  0  0  0  0  0  0  0  0  0
    1.6122   -3.1755   -0.0408 C   0  0  0  0  0  0  0  0  0  0  0  0
   -0.5666   -2.9484   -0.0731 H   0  0  0  0  0  0  0  0  0  0  0  0
    0.2266   -2.0535    1.2485 H   0  0  0  0  0  0  0  0  0  0  0  0
    1.7366   -2.2032   -2.3598 C   0  0  0  0  0  0  0  0  0  0  0  0
   -0.4502   -1.9829   -2.3671 H   0  0  0  0  0  0  0  0  0  0  0  0
    0.4358   -0.4481   -2.5828 H   0  0  0  0  0  0  0  0  0  0  0  0
    1.7767   -3.5023   -1.5355 C   0  0  0  0  0  0  0  0  0  0  0  0
    1.5728   -4.0956    0.5604 H   0  0  0  0  0  0  0  0  0  0  0  0
    2.4705   -2.5834    0.2989 H   0  0  0  0  0  0  0  0  0  0  0  0
    1.7883   -2.4208   -3.4366 H   0  0  0  0  0  0  0  0  0  0  0  0
    2.6065   -1.5792   -2.1060 H   0  0  0  0  0  0  0  0  0  0  0  0
    2.7193   -4.0408   -1.7090 H   0  0  0  0  0  0  0  0  0  0  0  0
    0.9549   -4.1613   -1.8591 H   0  0  0  0  0  0  0  0  0  0  0  0
   -3.3986   -0.1588   -0.3983 N   0  0  0  0  0  0  0  0  0  0  0  0
    0.2802   -1.1257   -0.6212 N   0  0  0  0  0  0  0  0  0  0  0  0
   -0.1520    0.7800    0.1032 C   0  0  1  0  0  0  0  0  0  0  0  0
    1.0576    0.1103   -0.1052 C   0  0  0  0  0  0  0  0  0  0  0  0
    3.5011    0.4852   -0.2814 C   0  0  0  0  0  0  0  0  0  0  0  0
    2.4978    0.0313    1.9179 C   0  0  0  0  0  0  0  0  0  0  0  0
    4.7130   -0.4035    0.0493 C   0  0  0  0  0  0  0  0  0  0  0  0
    3.7483    1.5363   -0.0228 H   0  0  0  0  0  0  0  0  0  0  0  0
    3.2632    0.4528   -1.3509 H   0  0  0  0  0  0  0  0  0  0  0  0
    3.6859   -0.8610    2.3227 C   0  0  0  0  0  0  0  0  0  0  0  0
    2.7018    1.0570    2.2931 H   0  0  0  0  0  0  0  0  0  0  0  0
    1.5640   -0.3133    2.3770 H   0  0  0  0  0  0  0  0  0  0  0  0
    4.9600   -0.4314    1.5702 C   0  0  0  0  0  0  0  0  0  0  0  0
    5.6023   -0.0277   -0.4783 H   0  0  0  0  0  0  0  0  0  0  0  0
    4.5133   -1.4242   -0.3120 H   0  0  0  0  0  0  0  0  0  0  0  0
    3.8399   -0.7933    3.4102 H   0  0  0  0  0  0  0  0  0  0  0  0
    3.4495   -1.9082    2.0839 H   0  0  0  0  0  0  0  0  0  0  0  0
    5.7973   -1.1005    1.8148 H   0  0  0  0  0  0  0  0  0  0  0  0
    5.2452    0.5815    1.9016 H   0  0  0  0  0  0  0  0  0  0  0  0
    2.3112    0.0443    0.4580 N   0  0  0  0  0  0  0  0  0  0  0  0
   -1.4326    2.7571   -0.4179 C   0  0  0  0  0  0  0  0  0  0  0  0
    0.6356    2.9456    0.8823 C   0  0  0  0  0  0  0  0  0  0  0  0
   -0.7217    3.2943   -1.6743 C   0  0  0  0  0  0  0  0  0  0  0  0
   -1.8792    3.5894    0.1491 H   0  0  0  0  0  0  0  0  0  0  0  0
   -2.2261    2.0612   -0.7027 H   0  0  0  0  0  0  0  0  0  0  0  0
    1.4088    3.4988   -0.3324 C   0  0  0  0  0  0  0  0  0  0  0  0
    0.2001    3.7818    1.4526 H   0  0  0  0  0  0  0  0  0  0  0  0
    1.2961    2.3892    1.5536 H   0  0  0  0  0  0  0  0  0  0  0  0
    0.4445    4.2244   -1.2901 C   0  0  0  0  0  0  0  0  0  0  0  0
   -1.4508    3.8189   -2.3095 H   0  0  0  0  0  0  0  0  0  0  0  0
   -0.3372    2.4355   -2.2452 H   0  0  0  0  0  0  0  0  0  0  0  0
    2.2062    4.1741    0.0129 H   0  0  0  0  0  0  0  0  0  0  0  0
    1.8813    2.6572   -0.8560 H   0  0  0  0  0  0  0  0  0  0  0  0
    0.9788    4.5680   -2.1877 H   0  0  0  0  0  0  0  0  0  0  0  0
    0.0407    5.1207   -0.7886 H   0  0  0  0  0  0  0  0  0  0  0  0
   -0.4808    2.0654    0.4900 N   0  0  0  0  0  0  0  0  0  0  0  0
  1  2  1  0  0  0  0
  2 33  1  0  0  0  0
  3  5  1  0  0  0  0
  3  6  1  0  0  0  0
  3  7  1  0  0  0  0
  3 33  1  0  0  0  0
  4  8  1  0  0  0  0
  4  9  1  0  0  0  0
  4 10  1  0  0  0  0
  4 33  1  0  0  0  0
  5 11  1  0  0  0  0
  5 12  1  0  0  0  0
  5 13  1  0  0  0  0
  8 11  1  0  0  0  0
  8 14  1  0  0  0  0
  8 15  1  0  0  0  0
 11 16  1  0  0  0  0
 11 17  1  0  0  0  0
 18 20  1  0  0  0  0
 18 21  1  0  0  0  0
 18 22  1  0  0  0  0
 18 34  1  0  0  0  0
 19 23  1  0  0  0  0
 19 24  1  0  0  0  0
 19 25  1  0  0  0  0
 19 34  1  0  0  0  0
 20 26  1  0  0  0  0
 20 27  1  0  0  0  0
 20 28  1  0  0  0  0
 23 26  1  0  0  0  0
 23 29  1  0  0  0  0
 23 30  1  0  0  0  0
 26 31  1  0  0  0  0
 26 32  1  0  0  0  0
 34 36  1  0  0  0  0
 35  1  1  6  0  0  0
 35 36  1  0  0  0  0
 35 68  1  0  0  0  0
 36 52  1  0  0  0  0
 37 39  1  0  0  0  0
 37 40  1  0  0  0  0
 37 41  1  0  0  0  0
 37 52  1  0  0  0  0
 38 42  1  0  0  0  0
 38 43  1  0  0  0  0
 38 44  1  0  0  0  0
 38 52  1  0  0  0  0
 39 45  1  0  0  0  0
 39 46  1  0  0  0  0
 39 47  1  0  0  0  0
 42 45  1  0  0  0  0
 42 48  1  0  0  0  0
 42 49  1  0  0  0  0
 45 50  1  0  0  0  0
 45 51  1  0  0  0  0
 53 55  1  0  0  0  0
 53 56  1  0  0  0  0
 53 57  1  0  0  0  0
 53 68  1  0  0  0  0
 54 58  1  0  0  0  0
 54 59  1  0  0  0  0
 54 60  1  0  0  0  0
 54 68  1  0  0  0  0
 55 61  1  0  0  0  0
 55 62  1  0  0  0  0
 55 63  1  0  0  0  0
 58 61  1  0  0  0  0
 58 64  1  0  0  0  0
 58 65  1  0  0  0  0
 61 66  1  0  0  0  0
 61 67  1  0  0  0  0
M  END
$$$$
1,3,4,4-tetrapiperidino-3-buten-1-yne (3)
 OpenBabel07251914423D

 68 71  0  0  1  0  0  0  0  0999 V2000
   -2.3621    0.2465   -0.2008 C   0  0  0  0  0  0  0  0  0  0  0  0
   -1.1427    0.3434   -0.1042 C   0  0  0  0  0  0  0  0  0  0  0  0
    0.2455    0.5959    0.0229 C   0  0  2  0  0  0  0  0  0  0  0  0
    1.1959   -0.4110   -0.0463 C   0  0  0  0  0  0  0  0  0  0  0  0
   -3.6957    0.1413   -0.3331 N   0  0  0  0  0  0  0  0  0  0  0  0
   -4.4334   -0.4486    0.8074 C   0  0  0  0  0  0  0  0  0  0  0  0
   -3.9939   -0.0495    1.7291 H   0  0  0  0  0  0  0  0  0  0  0  0
   -4.3002   -1.5500    0.8117 H   0  0  0  0  0  0  0  0  0  0  0  0
   -5.9285   -0.1105    0.7147 C   0  0  0  0  0  0  0  0  0  0  0  0
   -6.4602   -0.5937    1.5474 H   0  0  0  0  0  0  0  0  0  0  0  0
   -6.0507    0.9780    0.8209 H   0  0  0  0  0  0  0  0  0  0  0  0
   -6.5058   -0.5633   -0.6390 C   0  0  0  0  0  0  0  0  0  0  0  0
   -6.4493   -1.6629   -0.7051 H   0  0  0  0  0  0  0  0  0  0  0  0
   -7.5662   -0.2851   -0.7199 H   0  0  0  0  0  0  0  0  0  0  0  0
   -5.6950    0.0522   -1.7943 C   0  0  0  0  0  0  0  0  0  0  0  0
   -5.8084    1.1468   -1.7806 H   0  0  0  0  0  0  0  0  0  0  0  0
   -6.0599   -0.3136   -2.7653 H   0  0  0  0  0  0  0  0  0  0  0  0
   -4.2040   -0.2895   -1.6553 C   0  0  0  0  0  0  0  0  0  0  0  0
   -4.0600   -1.3829   -1.7756 H   0  0  0  0  0  0  0  0  0  0  0  0
   -3.6075    0.2184   -2.4219 H   0  0  0  0  0  0  0  0  0  0  0  0
    0.7013    1.9422    0.3054 N   0  0  0  0  0  0  0  0  0  0  0  0
    0.5017    2.3003    1.7208 C   0  0  0  0  0  0  0  0  0  0  0  0
    0.9348    1.4976    2.3331 H   0  0  0  0  0  0  0  0  0  0  0  0
   -0.5828    2.3615    1.9612 H   0  0  0  0  0  0  0  0  0  0  0  0
    1.1717    3.6458    2.0418 C   0  0  0  0  0  0  0  0  0  0  0  0
    0.9923    3.9032    3.0966 H   0  0  0  0  0  0  0  0  0  0  0  0
    2.2587    3.5410    1.8993 H   0  0  0  0  0  0  0  0  0  0  0  0
    0.6384    4.7506    1.1117 C   0  0  0  0  0  0  0  0  0  0  0  0
    1.1566    5.7026    1.2997 H   0  0  0  0  0  0  0  0  0  0  0  0
   -0.4317    4.9116    1.3241 H   0  0  0  0  0  0  0  0  0  0  0  0
    0.7958    4.3228   -0.3588 C   0  0  0  0  0  0  0  0  0  0  0  0
    0.3458    5.0690   -1.0308 H   0  0  0  0  0  0  0  0  0  0  0  0
    1.8662    4.2472   -0.6060 H   0  0  0  0  0  0  0  0  0  0  0  0
    0.1324    2.9569   -0.5938 C   0  0  0  0  0  0  0  0  0  0  0  0
   -0.9644    3.0479   -0.4458 H   0  0  0  0  0  0  0  0  0  0  0  0
    0.2948    2.6197   -1.6269 H   0  0  0  0  0  0  0  0  0  0  0  0
    2.5338   -0.1920   -0.3761 N   0  0  0  0  0  0  0  0  0  0  0  0
    2.9399    0.9354   -1.2147 C   0  0  0  0  0  0  0  0  0  0  0  0
    3.1888    1.8106   -0.5896 H   0  0  0  0  0  0  0  0  0  0  0  0
    2.0861    1.2167   -1.8399 H   0  0  0  0  0  0  0  0  0  0  0  0
    4.1497    0.5341   -2.0799 C   0  0  0  0  0  0  0  0  0  0  0  0
    4.4726    1.4034   -2.6722 H   0  0  0  0  0  0  0  0  0  0  0  0
    3.8401   -0.2547   -2.7832 H   0  0  0  0  0  0  0  0  0  0  0  0
    5.3069    0.0177   -1.2038 C   0  0  0  0  0  0  0  0  0  0  0  0
    6.1519   -0.3089   -1.8273 H   0  0  0  0  0  0  0  0  0  0  0  0
    5.6692    0.8434   -0.5686 H   0  0  0  0  0  0  0  0  0  0  0  0
    4.8224   -1.1297   -0.2972 C   0  0  0  0  0  0  0  0  0  0  0  0
    4.5440   -1.9979   -0.9146 H   0  0  0  0  0  0  0  0  0  0  0  0
    5.6211   -1.4466    0.3899 H   0  0  0  0  0  0  0  0  0  0  0  0
    3.5950   -0.6843    0.5122 C   0  0  0  0  0  0  0  0  0  0  0  0
    3.1900   -1.5114    1.1040 H   0  0  0  0  0  0  0  0  0  0  0  0
    3.8947    0.1272    1.2073 H   0  0  0  0  0  0  0  0  0  0  0  0
    0.9066   -1.7516    0.2101 N   0  0  0  0  0  0  0  0  0  0  0  0
   -0.1453   -2.1606    1.1398 C   0  0  0  0  0  0  0  0  0  0  0  0
   -1.0805   -2.3851    0.5941 H   0  0  0  0  0  0  0  0  0  0  0  0
   -0.3564   -1.3190    1.8071 H   0  0  0  0  0  0  0  0  0  0  0  0
    0.3072   -3.4019    1.9327 C   0  0  0  0  0  0  0  0  0  0  0  0
    1.1608   -3.1248    2.5713 H   0  0  0  0  0  0  0  0  0  0  0  0
   -0.5126   -3.7261    2.5914 H   0  0  0  0  0  0  0  0  0  0  0  0
    0.7225   -4.5424    0.9848 C   0  0  0  0  0  0  0  0  0  0  0  0
   -0.1620   -4.8725    0.4145 H   0  0  0  0  0  0  0  0  0  0  0  0
    1.0847   -5.4101    1.5550 H   0  0  0  0  0  0  0  0  0  0  0  0
    1.7968   -4.0533   -0.0048 C   0  0  0  0  0  0  0  0  0  0  0  0
    2.7212   -3.8100    0.5418 H   0  0  0  0  0  0  0  0  0  0  0  0
    2.0365   -4.8381   -0.7377 H   0  0  0  0  0  0  0  0  0  0  0  0
    1.3089   -2.7956   -0.7412 C   0  0  0  0  0  0  0  0  0  0  0  0
    2.0911   -2.3863   -1.3882 H   0  0  0  0  0  0  0  0  0  0  0  0
    0.4381   -3.0621   -1.3740 H   0  0  0  0  0  0  0  0  0  0  0  0
  1  2  3  0  0  0  0
  1  5  1  0  0  0  0
  3  2  1  1  0  0  0
  3  4  1  0  0  0  0
  3 21  1  0  0  0  0
  4 37  1  0  0  0  0
  4 53  1  0  0  0  0
  5  6  1  0  0  0  0
  5 18  1  0  0  0  0
  6  7  1  0  0  0  0
  6  8  1  0  0  0  0
  6  9  1  0  0  0  0
  9 10  1  0  0  0  0
  9 11  1  0  0  0  0
  9 12  1  0  0  0  0
 12 13  1  0  0  0  0
 12 14  1  0  0  0  0
 12 15  1  0  0  0  0
 15 16  1  0  0  0  0
 15 17  1  0  0  0  0
 15 18  1  0  0  0  0
 18 19  1  0  0  0  0
 18 20  1  0  0  0  0
 21 22  1  0  0  0  0
 21 34  1  0  0  0  0
 22 23  1  0  0  0  0
 22 24  1  0  0  0  0
 22 25  1  0  0  0  0
 25 26  1  0  0  0  0
 25 27  1  0  0  0  0
 25 28  1  0  0  0  0
 28 29  1  0  0  0  0
 28 30  1  0  0  0  0
 28 31  1  0  0  0  0
 31 32  1  0  0  0  0
 31 33  1  0  0  0  0
 31 34  1  0  0  0  0
 34 35  1  0  0  0  0
 34 36  1  0  0  0  0
 37 38  1  0  0  0  0
 37 50  1  0  0  0  0
 38 39  1  0  0  0  0
 38 40  1  0  0  0  0
 38 41  1  0  0  0  0
 41 42  1  0  0  0  0
 41 43  1  0  0  0  0
 41 44  1  0  0  0  0
 44 45  1  0  0  0  0
 44 46  1  0  0  0  0
 44 47  1  0  0  0  0
 47 48  1  0  0  0  0
 47 49  1  0  0  0  0
 47 50  1  0  0  0  0
 50 51  1  0  0  0  0
 50 52  1  0  0  0  0
 53 54  1  0  0  0  0
 53 66  1  0  0  0  0
 54 55  1  0  0  0  0
 54 56  1  0  0  0  0
 54 57  1  0  0  0  0
 57 58  1  0  0  0  0
 57 59  1  0  0  0  0
 57 60  1  0  0  0  0
 60 61  1  0  0  0  0
 60 62  1  0  0  0  0
 60 63  1  0  0  0  0
 63 64  1  0  0  0  0
 63 65  1  0  0  0  0
 63 66  1  0  0  0  0
 66 67  1  0  0  0  0
 66 68  1  0  0  0  0
M  END
$$$$
(1,2,3,4-tetrapiperidino-1,3-cyclobutadiene)SnCl2 (2a)
 OpenBabel07251914423D

 71 74  0  0  1  0  0  0  0  0999 V2000
    1.3061    0.5592   -1.7837 Sn  0  0  0  0  0  0  0  0  0  0  0  0
   -0.4414   -1.0532   -2.5311 Cl  0  0  0  0  0  0  0  0  0  0  0  0
    3.2893   -0.9349   -1.7619 Cl  0  0  0  0  0  0  0  0  0  0  0  0
    1.8337    0.4171    1.4064 N   0  0  0  0  0  0  0  0  0  0  0  0
   -0.7953    2.3842    0.6168 N   0  0  0  0  0  0  0  0  0  0  0  0
    0.1053   -2.1755    0.8183 N   0  0  0  0  0  0  0  0  0  0  0  0
    0.7600    0.2899    0.4482 C   0  0  2  0  0  0  0  0  0  0  0  0
   -0.5638    1.0763    0.6277 C   0  0  2  0  0  0  0  0  0  0  0  0
   -1.3385   -0.0973    0.7537 C   0  0  2  0  0  0  0  0  0  0  0  0
   -0.1610   -0.8976    0.6762 C   0  0  0  0  0  0  0  0  0  0  0  0
    1.4317    0.4918    2.8193 C   0  0  0  0  0  0  0  0  0  0  0  0
    0.5541   -0.1486    2.9729 H   0  0  0  0  0  0  0  0  0  0  0  0
    1.1355    1.5296    3.0900 H   0  0  0  0  0  0  0  0  0  0  0  0
    2.5824    0.0394    3.7326 C   0  0  0  0  0  0  0  0  0  0  0  0
    2.7915   -1.0213    3.5274 H   0  0  0  0  0  0  0  0  0  0  0  0
    2.2710    0.1267    4.7844 H   0  0  0  0  0  0  0  0  0  0  0  0
    3.8466    0.8758    3.4656 C   0  0  0  0  0  0  0  0  0  0  0  0
    3.6563    1.9178    3.7742 H   0  0  0  0  0  0  0  0  0  0  0  0
    4.6902    0.5074    4.0666 H   0  0  0  0  0  0  0  0  0  0  0  0
    4.1923    0.8535    1.9662 C   0  0  0  0  0  0  0  0  0  0  0  0
    5.0376    1.5234    1.7520 H   0  0  0  0  0  0  0  0  0  0  0  0
    4.4770   -0.1619    1.6560 H   0  0  0  0  0  0  0  0  0  0  0  0
    2.9792    1.2869    1.1279 C   0  0  0  0  0  0  0  0  0  0  0  0
    2.7521    2.3494    1.3688 H   0  0  0  0  0  0  0  0  0  0  0  0
    3.2437    1.2227    0.0679 H   0  0  0  0  0  0  0  0  0  0  0  0
    0.2248    3.3657    0.2031 C   0  0  0  0  0  0  0  0  0  0  0  0
    1.1784    2.8504    0.0824 H   0  0  0  0  0  0  0  0  0  0  0  0
    0.3298    4.1075    1.0110 H   0  0  0  0  0  0  0  0  0  0  0  0
   -0.2000    4.0570   -1.1043 C   0  0  0  0  0  0  0  0  0  0  0  0
   -0.1900    3.3062   -1.9087 H   0  0  0  0  0  0  0  0  0  0  0  0
    0.5452    4.8230   -1.3599 H   0  0  0  0  0  0  0  0  0  0  0  0
   -1.6046    4.6740   -0.9709 C   0  0  0  0  0  0  0  0  0  0  0  0
   -1.9203    5.1106   -1.9277 H   0  0  0  0  0  0  0  0  0  0  0  0
   -1.5739    5.4921   -0.2320 H   0  0  0  0  0  0  0  0  0  0  0  0
   -2.6205    3.6130   -0.5063 C   0  0  0  0  0  0  0  0  0  0  0  0
   -3.6107    4.0614   -0.3422 H   0  0  0  0  0  0  0  0  0  0  0  0
   -2.7263    2.8345   -1.2756 H   0  0  0  0  0  0  0  0  0  0  0  0
   -2.1435    2.9498    0.7975 C   0  0  0  0  0  0  0  0  0  0  0  0
   -2.0833    3.7041    1.5993 H   0  0  0  0  0  0  0  0  0  0  0  0
   -2.8155    2.1531    1.1231 H   0  0  0  0  0  0  0  0  0  0  0  0
   -2.6971   -0.4497    0.7028 N   0  0  0  0  0  0  0  0  0  0  0  0
   -3.4543   -0.0339   -0.4900 C   0  0  0  0  0  0  0  0  0  0  0  0
   -2.7860   -0.1134   -1.3544 H   0  0  0  0  0  0  0  0  0  0  0  0
   -3.7929    1.0202   -0.4036 H   0  0  0  0  0  0  0  0  0  0  0  0
   -4.6920   -0.9278   -0.6614 C   0  0  0  0  0  0  0  0  0  0  0  0
   -4.3564   -1.9557   -0.8637 H   0  0  0  0  0  0  0  0  0  0  0  0
   -5.2712   -0.5849   -1.5309 H   0  0  0  0  0  0  0  0  0  0  0  0
   -5.5548   -0.9002    0.6138 C   0  0  0  0  0  0  0  0  0  0  0  0
   -6.4216   -1.5684    0.5122 H   0  0  0  0  0  0  0  0  0  0  0  0
   -5.9460    0.1209    0.7604 H   0  0  0  0  0  0  0  0  0  0  0  0
   -4.7135   -1.2939    1.8424 C   0  0  0  0  0  0  0  0  0  0  0  0
   -5.3060   -1.2096    2.7651 H   0  0  0  0  0  0  0  0  0  0  0  0
   -4.3898   -2.3415    1.7431 H   0  0  0  0  0  0  0  0  0  0  0  0
   -3.4649   -0.4021    1.9527 C   0  0  0  0  0  0  0  0  0  0  0  0
   -3.7900    0.6349    2.1962 H   0  0  0  0  0  0  0  0  0  0  0  0
   -2.8122   -0.7397    2.7690 H   0  0  0  0  0  0  0  0  0  0  0  0
   -0.9622   -3.1814    0.9961 C   0  0  0  0  0  0  0  0  0  0  0  0
   -1.9140   -2.6570    1.1135 H   0  0  0  0  0  0  0  0  0  0  0  0
   -0.7291   -3.7457    1.9141 H   0  0  0  0  0  0  0  0  0  0  0  0
   -0.9903   -4.1298   -0.2162 C   0  0  0  0  0  0  0  0  0  0  0  0
   -1.7598   -4.8970   -0.0452 H   0  0  0  0  0  0  0  0  0  0  0  0
   -1.2732   -3.5461   -1.1027 H   0  0  0  0  0  0  0  0  0  0  0  0
    0.3932   -4.7716   -0.4383 C   0  0  0  0  0  0  0  0  0  0  0  0
    0.3748   -5.4052   -1.3355 H   0  0  0  0  0  0  0  0  0  0  0  0
    0.6334   -5.4237    0.4193 H   0  0  0  0  0  0  0  0  0  0  0  0
    1.4739   -3.6839   -0.5811 C   0  0  0  0  0  0  0  0  0  0  0  0
    2.4768   -4.1236   -0.6635 H   0  0  0  0  0  0  0  0  0  0  0  0
    1.2991   -3.0950   -1.4883 H   0  0  0  0  0  0  0  0  0  0  0  0
    1.4626   -2.7318    0.6251 C   0  0  0  0  0  0  0  0  0  0  0  0
    1.7145   -3.2809    1.5477 H   0  0  0  0  0  0  0  0  0  0  0  0
    2.1622   -1.9042    0.4983 H   0  0  0  0  0  0  0  0  0  0  0  0
  1  2  1  0  0  0  0
  1  3  1  0  0  0  0
  4 11  1  0  0  0  0
  4 23  1  0  0  0  0
  5 26  1  0  0  0  0
  5 38  1  0  0  0  0
  6 10  2  0  0  0  0
  6 57  1  0  0  0  0
  6 69  1  0  0  0  0
  7  4  1  1  0  0  0
  7  8  1  0  0  0  0
  7 10  1  0  0  0  0
  8  5  1  6  0  0  0
  8  9  1  0  0  0  0
  9 10  1  0  0  0  0
  9 41  1  6  0  0  0
 11 12  1  0  0  0  0
 11 13  1  0  0  0  0
 11 14  1  0  0  0  0
 14 15  1  0  0  0  0
 14 16  1  0  0  0  0
 14 17  1  0  0  0  0
 17 18  1  0  0  0  0
 17 19  1  0  0  0  0
 17 20  1  0  0  0  0
 20 21  1  0  0  0  0
 20 22  1  0  0  0  0
 20 23  1  0  0  0  0
 23 24  1  0  0  0  0
 23 25  1  0  0  0  0
 26 27  1  0  0  0  0
 26 28  1  0  0  0  0
 26 29  1  0  0  0  0
 29 30  1  0  0  0  0
 29 31  1  0  0  0  0
 29 32  1  0  0  0  0
 32 33  1  0  0  0  0
 32 34  1  0  0  0  0
 32 35  1  0  0  0  0
 35 36  1  0  0  0  0
 35 37  1  0  0  0  0
 35 38  1  0  0  0  0
 38 39  1  0  0  0  0
 38 40  1  0  0  0  0
 41 42  1  0  0  0  0
 41 54  1  0  0  0  0
 42 43  1  0  0  0  0
 42 44  1  0  0  0  0
 42 45  1  0  0  0  0
 45 46  1  0  0  0  0
 45 47  1  0  0  0  0
 45 48  1  0  0  0  0
 48 49  1  0  0  0  0
 48 50  1  0  0  0  0
 48 51  1  0  0  0  0
 51 52  1  0  0  0  0
 51 53  1  0  0  0  0
 51 54  1  0  0  0  0
 54 55  1  0  0  0  0
 54 56  1  0  0  0  0
 57 58  1  0  0  0  0
 57 59  1  0  0  0  0
 57 60  1  0  0  0  0
 60 61  1  0  0  0  0
 60 62  1  0  0  0  0
 60 63  1  0  0  0  0
 63 64  1  0  0  0  0
 63 65  1  0  0  0  0
 63 66  1  0  0  0  0
 66 67  1  0  0  0  0
 66 68  1  0  0  0  0
 66 69  1  0  0  0  0
 69 70  1  0  0  0  0
 69 71  1  0  0  0  0
M  END
$$$$
IN1
 OpenBabel07251914423D

 71 74  0  0  0  0  0  0  0  0999 V2000
   -1.6743   -2.3283   -0.0063 Sn  0  0  0  0  0  0  0  0  0  0  0  0
   -0.9856   -2.0710    2.3604 Cl  0  0  0  0  0  0  0  0  0  0  0  0
    0.6113   -2.6237   -0.9621 Cl  0  0  0  0  0  0  0  0  0  0  0  0
   -2.4735    0.4163   -1.4716 N   0  0  0  0  0  0  0  0  0  0  0  0
    2.6867   -0.0144    0.5614 N   0  0  0  0  0  0  0  0  0  0  0  0
    1.6957    0.8671   -1.3699 N   0  0  0  0  0  0  0  0  0  0  0  0
    0.6547    1.4423    2.0377 N   0  0  0  0  0  0  0  0  0  0  0  0
   -0.7391    0.5724    0.1960 C   0  0  0  0  0  0  0  0  0  0  0  0
   -1.6233   -0.1028   -0.4947 C   0  0  0  0  0  0  0  0  0  0  0  0
    1.6334    0.5790   -0.0467 C   0  0  0  0  0  0  0  0  0  0  0  0
    0.4376    0.9271    0.7351 C   0  0  0  0  0  0  0  0  0  0  0  0
   -2.8337    1.8452   -1.3391 C   0  0  0  0  0  0  0  0  0  0  0  0
   -3.2026    2.1903   -2.3181 H   0  0  0  0  0  0  0  0  0  0  0  0
   -1.9279    2.4111   -1.0921 H   0  0  0  0  0  0  0  0  0  0  0  0
   -3.9244    2.0300   -0.2641 C   0  0  0  0  0  0  0  0  0  0  0  0
   -4.1975    3.0926   -0.1805 H   0  0  0  0  0  0  0  0  0  0  0  0
   -3.5068    1.7138    0.7018 H   0  0  0  0  0  0  0  0  0  0  0  0
   -5.1632    1.1718   -0.5964 C   0  0  0  0  0  0  0  0  0  0  0  0
   -5.6386    1.5642   -1.5114 H   0  0  0  0  0  0  0  0  0  0  0  0
   -5.9049    1.2460    0.2113 H   0  0  0  0  0  0  0  0  0  0  0  0
   -4.7698   -0.3013   -0.8342 C   0  0  0  0  0  0  0  0  0  0  0  0
   -4.4024   -0.7468    0.1042 H   0  0  0  0  0  0  0  0  0  0  0  0
   -5.6394   -0.8893   -1.1628 H   0  0  0  0  0  0  0  0  0  0  0  0
   -3.6459   -0.3774   -1.8828 C   0  0  0  0  0  0  0  0  0  0  0  0
   -3.3416   -1.4118   -2.0838 H   0  0  0  0  0  0  0  0  0  0  0  0
   -3.9998    0.0422   -2.8372 H   0  0  0  0  0  0  0  0  0  0  0  0
    2.5318   -0.8150    1.7987 C   0  0  0  0  0  0  0  0  0  0  0  0
    1.4709   -0.9863    1.9792 H   0  0  0  0  0  0  0  0  0  0  0  0
    2.9441   -0.2332    2.6393 H   0  0  0  0  0  0  0  0  0  0  0  0
    3.2662   -2.1577    1.6519 C   0  0  0  0  0  0  0  0  0  0  0  0
    2.7539   -2.7460    0.8794 H   0  0  0  0  0  0  0  0  0  0  0  0
    3.1669   -2.6989    2.6027 H   0  0  0  0  0  0  0  0  0  0  0  0
    4.7451   -1.9603    1.2812 C   0  0  0  0  0  0  0  0  0  0  0  0
    5.2438   -2.9301    1.1481 H   0  0  0  0  0  0  0  0  0  0  0  0
    5.2647   -1.4328    2.0990 H   0  0  0  0  0  0  0  0  0  0  0  0
    4.8589   -1.1224   -0.0058 C   0  0  0  0  0  0  0  0  0  0  0  0
    5.9087   -0.8900   -0.2366 H   0  0  0  0  0  0  0  0  0  0  0  0
    4.4492   -1.6946   -0.8501 H   0  0  0  0  0  0  0  0  0  0  0  0
    4.0898    0.1983    0.1562 C   0  0  0  0  0  0  0  0  0  0  0  0
    4.5638    0.7787    0.9686 H   0  0  0  0  0  0  0  0  0  0  0  0
    4.1134    0.8060   -0.7513 H   0  0  0  0  0  0  0  0  0  0  0  0
    2.2866   -0.0660   -2.3572 C   0  0  0  0  0  0  0  0  0  0  0  0
    1.4407   -0.5684   -2.8523 H   0  0  0  0  0  0  0  0  0  0  0  0
    2.8408   -0.8395   -1.8291 H   0  0  0  0  0  0  0  0  0  0  0  0
    3.1348    0.6785   -3.3946 C   0  0  0  0  0  0  0  0  0  0  0  0
    4.0070    1.1404   -2.9054 H   0  0  0  0  0  0  0  0  0  0  0  0
    3.5117   -0.0467   -4.1291 H   0  0  0  0  0  0  0  0  0  0  0  0
    2.2893    1.7657   -4.0841 C   0  0  0  0  0  0  0  0  0  0  0  0
    1.4910    1.2776   -4.6660 H   0  0  0  0  0  0  0  0  0  0  0  0
    2.9005    2.3469   -4.7884 H   0  0  0  0  0  0  0  0  0  0  0  0
    1.6494    2.6894   -3.0325 C   0  0  0  0  0  0  0  0  0  0  0  0
    2.4361    3.2498   -2.5031 H   0  0  0  0  0  0  0  0  0  0  0  0
    0.9834    3.4216   -3.5110 H   0  0  0  0  0  0  0  0  0  0  0  0
    0.8351    1.8894   -2.0005 C   0  0  0  0  0  0  0  0  0  0  0  0
    0.4458    2.5452   -1.2181 H   0  0  0  0  0  0  0  0  0  0  0  0
   -0.0189    1.3854   -2.4786 H   0  0  0  0  0  0  0  0  0  0  0  0
    1.5301    2.6232    2.1241 C   0  0  0  0  0  0  0  0  0  0  0  0
    2.4130    2.4652    1.4908 H   0  0  0  0  0  0  0  0  0  0  0  0
    1.8789    2.6965    3.1667 H   0  0  0  0  0  0  0  0  0  0  0  0
    0.7980    3.9259    1.7395 C   0  0  0  0  0  0  0  0  0  0  0  0
    1.4755    4.7860    1.8533 H   0  0  0  0  0  0  0  0  0  0  0  0
    0.5091    3.8685    0.6773 H   0  0  0  0  0  0  0  0  0  0  0  0
   -0.4649    4.0999    2.6084 C   0  0  0  0  0  0  0  0  0  0  0  0
   -1.0260    4.9936    2.2987 H   0  0  0  0  0  0  0  0  0  0  0  0
   -0.1546    4.2583    3.6553 H   0  0  0  0  0  0  0  0  0  0  0  0
   -1.3541    2.8429    2.5300 C   0  0  0  0  0  0  0  0  0  0  0  0
   -2.2164    2.9328    3.2070 H   0  0  0  0  0  0  0  0  0  0  0  0
   -1.7451    2.7326    1.5092 H   0  0  0  0  0  0  0  0  0  0  0  0
   -0.5400    1.5804    2.8852 C   0  0  0  0  0  0  0  0  0  0  0  0
   -0.1888    1.6502    3.9271 H   0  0  0  0  0  0  0  0  0  0  0  0
   -1.1352    0.6672    2.7851 H   0  0  0  0  0  0  0  0  0  0  0  0
  1  2  1  0  0  0  0
  1  3  1  0  0  0  0
  1  9  1  0  0  0  0
  4  9  1  0  0  0  0
  4 12  1  0  0  0  0
  4 24  1  0  0  0  0
  5 10  1  0  0  0  0
  5 27  1  0  0  0  0
  5 39  1  0  0  0  0
  6 10  1  0  0  0  0
  6 42  1  0  0  0  0
  6 54  1  0  0  0  0
  7 11  1  0  0  0  0
  7 57  1  0  0  0  0
  7 69  1  0  0  0  0
  8  9  2  0  0  0  0
  8 11  2  0  0  0  0
 10 11  1  0  0  0  0
 12 13  1  0  0  0  0
 12 14  1  0  0  0  0
 12 15  1  0  0  0  0
 15 16  1  0  0  0  0
 15 17  1  0  0  0  0
 15 18  1  0  0  0  0
 18 19  1  0  0  0  0
 18 20  1  0  0  0  0
 18 21  1  0  0  0  0
 21 22  1  0  0  0  0
 21 23  1  0  0  0  0
 21 24  1  0  0  0  0
 24 25  1  0  0  0  0
 24 26  1  0  0  0  0
 27 28  1  0  0  0  0
 27 29  1  0  0  0  0
 27 30  1  0  0  0  0
 30 31  1  0  0  0  0
 30 32  1  0  0  0  0
 30 33  1  0  0  0  0
 33 34  1  0  0  0  0
 33 35  1  0  0  0  0
 33 36  1  0  0  0  0
 36 37  1  0  0  0  0
 36 38  1  0  0  0  0
 36 39  1  0  0  0  0
 39 40  1  0  0  0  0
 39 41  1  0  0  0  0
 42 43  1  0  0  0  0
 42 44  1  0  0  0  0
 42 45  1  0  0  0  0
 45 46  1  0  0  0  0
 45 47  1  0  0  0  0
 45 48  1  0  0  0  0
 48 49  1  0  0  0  0
 48 50  1  0  0  0  0
 48 51  1  0  0  0  0
 51 52  1  0  0  0  0
 51 53  1  0  0  0  0
 51 54  1  0  0  0  0
 54 55  1  0  0  0  0
 54 56  1  0  0  0  0
 57 58  1  0  0  0  0
 57 59  1  0  0  0  0
 57 60  1  0  0  0  0
 60 61  1  0  0  0  0
 60 62  1  0  0  0  0
 60 63  1  0  0  0  0
 63 64  1  0  0  0  0
 63 65  1  0  0  0  0
 63 66  1  0  0  0  0
 66 67  1  0  0  0  0
 66 68  1  0  0  0  0
 66 69  1  0  0  0  0
 69 70  1  0  0  0  0
 69 71  1  0  0  0  0
M  END
$$$$
TS1
 OpenBabel07251914423D

 71 73  0  0  1  0  0  0  0  0999 V2000
   -2.3745   -0.8420   -1.1603 Sn  0  0  0  0  0  0  0  0  0  0  0  0
   -3.6976   -1.5907    0.8273 Cl  0  0  0  0  0  0  0  0  0  0  0  0
   -1.1348   -2.8752   -1.8712 Cl  0  0  0  0  0  0  0  0  0  0  0  0
   -1.5124    2.2077   -0.0842 N   0  0  0  0  0  0  0  0  0  0  0  0
    2.8463   -0.5593   -0.5002 N   0  0  0  0  0  0  0  0  0  0  0  0
    1.8781    1.4827    0.1674 N   0  0  0  0  0  0  0  0  0  0  0  0
    0.7926   -1.8725    1.1083 N   0  0  0  0  0  0  0  0  0  0  0  0
   -0.5601   -0.0174    0.0855 C   0  0  0  0  0  0  0  0  0  0  0  0
   -0.7147    1.2280   -0.4154 C   0  0  0  0  0  0  0  0  0  0  0  0
    1.8293    0.1084    0.1443 C   0  0  0  0  0  0  0  0  0  0  0  0
    0.6458   -0.5875    0.5532 C   0  0  2  0  0  0  0  0  0  0  0  0
   -2.4047    2.1923    1.1179 C   0  0  0  0  0  0  0  0  0  0  0  0
   -2.1756    3.0924    1.7110 H   0  0  0  0  0  0  0  0  0  0  0  0
   -2.1562    1.2959    1.6935 H   0  0  0  0  0  0  0  0  0  0  0  0
   -3.8819    2.1936    0.6924 C   0  0  0  0  0  0  0  0  0  0  0  0
   -4.5070    2.2628    1.5934 H   0  0  0  0  0  0  0  0  0  0  0  0
   -4.1140    1.2296    0.2211 H   0  0  0  0  0  0  0  0  0  0  0  0
   -4.1854    3.3468   -0.2818 C   0  0  0  0  0  0  0  0  0  0  0  0
   -4.0718    4.3119    0.2405 H   0  0  0  0  0  0  0  0  0  0  0  0
   -5.2265    3.2832   -0.6255 H   0  0  0  0  0  0  0  0  0  0  0  0
   -3.2226    3.3097   -1.4838 C   0  0  0  0  0  0  0  0  0  0  0  0
   -3.3745    2.3819   -2.0557 H   0  0  0  0  0  0  0  0  0  0  0  0
   -3.4014    4.1592   -2.1581 H   0  0  0  0  0  0  0  0  0  0  0  0
   -1.7621    3.3423   -1.0017 C   0  0  0  0  0  0  0  0  0  0  0  0
   -1.0533    3.2560   -1.8314 H   0  0  0  0  0  0  0  0  0  0  0  0
   -1.5691    4.2782   -0.4510 H   0  0  0  0  0  0  0  0  0  0  0  0
    2.5941   -1.8143   -1.2278 C   0  0  0  0  0  0  0  0  0  0  0  0
    1.5267   -1.8881   -1.4513 H   0  0  0  0  0  0  0  0  0  0  0  0
    2.8561   -2.6731   -0.5854 H   0  0  0  0  0  0  0  0  0  0  0  0
    3.4313   -1.8318   -2.5184 C   0  0  0  0  0  0  0  0  0  0  0  0
    3.0557   -1.0447   -3.1900 H   0  0  0  0  0  0  0  0  0  0  0  0
    3.2786   -2.7961   -3.0222 H   0  0  0  0  0  0  0  0  0  0  0  0
    4.9263   -1.5983   -2.2298 C   0  0  0  0  0  0  0  0  0  0  0  0
    5.5004   -1.5615   -3.1661 H   0  0  0  0  0  0  0  0  0  0  0  0
    5.3156   -2.4456   -1.6414 H   0  0  0  0  0  0  0  0  0  0  0  0
    5.1295   -0.3015   -1.4210 C   0  0  0  0  0  0  0  0  0  0  0  0
    6.1845   -0.1803   -1.1351 H   0  0  0  0  0  0  0  0  0  0  0  0
    4.8433    0.5693   -2.0304 H   0  0  0  0  0  0  0  0  0  0  0  0
    4.2588   -0.3375   -0.1576 C   0  0  0  0  0  0  0  0  0  0  0  0
    4.5995   -1.1736    0.4842 H   0  0  0  0  0  0  0  0  0  0  0  0
    4.3356    0.5820    0.4281 H   0  0  0  0  0  0  0  0  0  0  0  0
    2.5095    2.2951   -0.8930 C   0  0  0  0  0  0  0  0  0  0  0  0
    1.7333    2.9713   -1.2829 H   0  0  0  0  0  0  0  0  0  0  0  0
    2.8141    1.6211   -1.6983 H   0  0  0  0  0  0  0  0  0  0  0  0
    3.6872    3.1459   -0.3795 C   0  0  0  0  0  0  0  0  0  0  0  0
    4.5511    2.5064   -0.1542 H   0  0  0  0  0  0  0  0  0  0  0  0
    3.9961    3.8321   -1.1813 H   0  0  0  0  0  0  0  0  0  0  0  0
    3.2887    3.9375    0.8820 C   0  0  0  0  0  0  0  0  0  0  0  0
    2.5330    4.6931    0.6096 H   0  0  0  0  0  0  0  0  0  0  0  0
    4.1569    4.4778    1.2838 H   0  0  0  0  0  0  0  0  0  0  0  0
    2.6857    3.0008    1.9464 C   0  0  0  0  0  0  0  0  0  0  0  0
    3.4402    2.2722    2.2820 H   0  0  0  0  0  0  0  0  0  0  0  0
    2.3598    3.5732    2.8269 H   0  0  0  0  0  0  0  0  0  0  0  0
    1.4788    2.2459    1.3612 C   0  0  0  0  0  0  0  0  0  0  0  0
    1.0417    1.5445    2.0788 H   0  0  0  0  0  0  0  0  0  0  0  0
    0.7025    2.9721    1.0748 H   0  0  0  0  0  0  0  0  0  0  0  0
    1.8708   -2.0174    2.1100 C   0  0  0  0  0  0  0  0  0  0  0  0
    2.7961   -1.5672    1.7407 H   0  0  0  0  0  0  0  0  0  0  0  0
    2.0560   -3.0964    2.2220 H   0  0  0  0  0  0  0  0  0  0  0  0
    1.4725   -1.4193    3.4763 C   0  0  0  0  0  0  0  0  0  0  0  0
    2.2901   -1.5648    4.1992 H   0  0  0  0  0  0  0  0  0  0  0  0
    1.3293   -0.3340    3.3514 H   0  0  0  0  0  0  0  0  0  0  0  0
    0.1657   -2.0610    3.9833 C   0  0  0  0  0  0  0  0  0  0  0  0
   -0.1669   -1.5745    4.9121 H   0  0  0  0  0  0  0  0  0  0  0  0
    0.3633   -3.1190    4.2256 H   0  0  0  0  0  0  0  0  0  0  0  0
   -0.9316   -1.9927    2.9037 C   0  0  0  0  0  0  0  0  0  0  0  0
   -1.8337   -2.5352    3.2134 H   0  0  0  0  0  0  0  0  0  0  0  0
   -1.2334   -0.9496    2.7297 H   0  0  0  0  0  0  0  0  0  0  0  0
   -0.4146   -2.5772    1.5769 C   0  0  0  0  0  0  0  0  0  0  0  0
   -0.1315   -3.6314    1.7140 H   0  0  0  0  0  0  0  0  0  0  0  0
   -1.1794   -2.5630    0.8092 H   0  0  0  0  0  0  0  0  0  0  0  0
  1  2  1  0  0  0  0
  1  3  1  0  0  0  0
  4  9  2  0  0  0  0
  4 12  1  0  0  0  0
  4 24  1  0  0  0  0
  5 10  1  0  0  0  0
  5 27  1  0  0  0  0
  5 39  1  0  0  0  0
  6 10  1  0  0  0  0
  6 42  1  0  0  0  0
  6 54  1  0  0  0  0
  7 11  1  0  0  0  0
  7 57  1  0  0  0  0
  7 69  1  0  0  0  0
  8  9  2  0  0  0  0
 10 11  1  0  0  0  0
 11  8  1  6  0  0  0
 12 13  1  0  0  0  0
 12 14  1  0  0  0  0
 12 15  1  0  0  0  0
 15 16  1  0  0  0  0
 15 17  1  0  0  0  0
 15 18  1  0  0  0  0
 18 19  1  0  0  0  0
 18 20  1  0  0  0  0
 18 21  1  0  0  0  0
 21 22  1  0  0  0  0
 21 23  1  0  0  0  0
 21 24  1  0  0  0  0
 24 25  1  0  0  0  0
 24 26  1  0  0  0  0
 27 28  1  0  0  0  0
 27 29  1  0  0  0  0
 27 30  1  0  0  0  0
 30 31  1  0  0  0  0
 30 32  1  0  0  0  0
 30 33  1  0  0  0  0
 33 34  1  0  0  0  0
 33 35  1  0  0  0  0
 33 36  1  0  0  0  0
 36 37  1  0  0  0  0
 36 38  1  0  0  0  0
 36 39  1  0  0  0  0
 39 40  1  0  0  0  0
 39 41  1  0  0  0  0
 42 43  1  0  0  0  0
 42 44  1  0  0  0  0
 42 45  1  0  0  0  0
 45 46  1  0  0  0  0
 45 47  1  0  0  0  0
 45 48  1  0  0  0  0
 48 49  1  0  0  0  0
 48 50  1  0  0  0  0
 48 51  1  0  0  0  0
 51 52  1  0  0  0  0
 51 53  1  0  0  0  0
 51 54  1  0  0  0  0
 54 55  1  0  0  0  0
 54 56  1  0  0  0  0
 57 58  1  0  0  0  0
 57 59  1  0  0  0  0
 57 60  1  0  0  0  0
 60 61  1  0  0  0  0
 60 62  1  0  0  0  0
 60 63  1  0  0  0  0
 63 64  1  0  0  0  0
 63 65  1  0  0  0  0
 63 66  1  0  0  0  0
 66 67  1  0  0  0  0
 66 68  1  0  0  0  0
 66 69  1  0  0  0  0
 69 70  1  0  0  0  0
 69 71  1  0  0  0  0
M  END
$$$$
IN2
 OpenBabel07251914423D

 71 74  0  0  1  0  0  0  0  0999 V2000
    2.3051   -0.7361    1.2147 Sn  0  0  0  0  0  0  0  0  0  0  0  0
    3.6598   -1.7907   -0.6214 Cl  0  0  0  0  0  0  0  0  0  0  0  0
    1.0043   -2.6461    2.1262 Cl  0  0  0  0  0  0  0  0  0  0  0  0
    1.7353    2.1650   -0.4808 N   0  0  0  0  0  0  0  0  0  0  0  0
   -2.7536   -0.1481    0.5981 N   0  0  0  0  0  0  0  0  0  0  0  0
   -1.5908    1.6833   -0.3897 N   0  0  0  0  0  0  0  0  0  0  0  0
   -0.8279   -1.8035   -1.0452 N   0  0  0  0  0  0  0  0  0  0  0  0
    0.6425    0.0084   -0.1795 C   0  0  0  0  0  0  0  0  0  0  0  0
    0.8033    1.3436   -0.0840 C   0  0  0  0  0  0  0  0  0  0  0  0
   -1.7452    0.3118   -0.2453 C   0  0  0  0  0  0  0  0  0  0  0  0
   -0.6320   -0.5254   -0.5777 C   0  0  2  0  0  0  0  0  0  0  0  0
    2.8492    1.7793   -1.4063 C   0  0  0  0  0  0  0  0  0  0  0  0
    2.7889    2.4400   -2.2861 H   0  0  0  0  0  0  0  0  0  0  0  0
    2.6819    0.7409   -1.7053 H   0  0  0  0  0  0  0  0  0  0  0  0
    4.2077    1.9438   -0.7095 C   0  0  0  0  0  0  0  0  0  0  0  0
    5.0025    1.7165   -1.4327 H   0  0  0  0  0  0  0  0  0  0  0  0
    4.2834    1.1960    0.0919 H   0  0  0  0  0  0  0  0  0  0  0  0
    4.3701    3.3588   -0.1257 C   0  0  0  0  0  0  0  0  0  0  0  0
    4.4049    4.0942   -0.9473 H   0  0  0  0  0  0  0  0  0  0  0  0
    5.3197    3.4364    0.4205 H   0  0  0  0  0  0  0  0  0  0  0  0
    3.1908    3.6990    0.8054 C   0  0  0  0  0  0  0  0  0  0  0  0
    3.1929    3.0220    1.6730 H   0  0  0  0  0  0  0  0  0  0  0  0
    3.2704    4.7294    1.1801 H   0  0  0  0  0  0  0  0  0  0  0  0
    1.8520    3.5357    0.0655 C   0  0  0  0  0  0  0  0  0  0  0  0
    0.9958    3.7024    0.7272 H   0  0  0  0  0  0  0  0  0  0  0  0
    1.8013    4.2454   -0.7774 H   0  0  0  0  0  0  0  0  0  0  0  0
   -2.4870   -1.2429    1.5447 C   0  0  0  0  0  0  0  0  0  0  0  0
   -1.4163   -1.2672    1.7677 H   0  0  0  0  0  0  0  0  0  0  0  0
   -2.7509   -2.2158    1.0921 H   0  0  0  0  0  0  0  0  0  0  0  0
   -3.3146   -1.0309    2.8229 C   0  0  0  0  0  0  0  0  0  0  0  0
   -2.9551   -0.1209    3.3274 H   0  0  0  0  0  0  0  0  0  0  0  0
   -3.1442   -1.8777    3.5022 H   0  0  0  0  0  0  0  0  0  0  0  0
   -4.8130   -0.8855    2.4956 C   0  0  0  0  0  0  0  0  0  0  0  0
   -5.3923   -0.6831    3.4074 H   0  0  0  0  0  0  0  0  0  0  0  0
   -5.1820   -1.8377    2.0794 H   0  0  0  0  0  0  0  0  0  0  0  0
   -5.0382    0.2289    1.4544 C   0  0  0  0  0  0  0  0  0  0  0  0
   -6.0963    0.2773    1.1574 H   0  0  0  0  0  0  0  0  0  0  0  0
   -4.7617    1.2030    1.8861 H   0  0  0  0  0  0  0  0  0  0  0  0
   -4.1672   -0.0287    0.2157 C   0  0  0  0  0  0  0  0  0  0  0  0
   -4.5034   -0.9688   -0.2665 H   0  0  0  0  0  0  0  0  0  0  0  0
   -4.2609    0.7714   -0.5260 H   0  0  0  0  0  0  0  0  0  0  0  0
   -2.1020    2.6423    0.6146 C   0  0  0  0  0  0  0  0  0  0  0  0
   -1.3061    3.3863    0.7653 H   0  0  0  0  0  0  0  0  0  0  0  0
   -2.2527    2.0968    1.5500 H   0  0  0  0  0  0  0  0  0  0  0  0
   -3.3821    3.3770    0.1714 C   0  0  0  0  0  0  0  0  0  0  0  0
   -4.2368    2.6900    0.1911 H   0  0  0  0  0  0  0  0  0  0  0  0
   -3.5945    4.1747    0.8983 H   0  0  0  0  0  0  0  0  0  0  0  0
   -3.2184    3.9686   -1.2424 C   0  0  0  0  0  0  0  0  0  0  0  0
   -2.4680    4.7763   -1.2103 H   0  0  0  0  0  0  0  0  0  0  0  0
   -4.1623    4.4175   -1.5814 H   0  0  0  0  0  0  0  0  0  0  0  0
   -2.7385    2.8918   -2.2341 C   0  0  0  0  0  0  0  0  0  0  0  0
   -3.4979    2.1004   -2.3320 H   0  0  0  0  0  0  0  0  0  0  0  0
   -2.5790    3.3254   -3.2321 H   0  0  0  0  0  0  0  0  0  0  0  0
   -1.4236    2.2652   -1.7364 C   0  0  0  0  0  0  0  0  0  0  0  0
   -1.0666    1.4722   -2.4023 H   0  0  0  0  0  0  0  0  0  0  0  0
   -0.6458    3.0427   -1.6788 H   0  0  0  0  0  0  0  0  0  0  0  0
   -2.1166   -2.2188   -1.6114 C   0  0  0  0  0  0  0  0  0  0  0  0
   -2.7981   -1.3647   -1.6108 H   0  0  0  0  0  0  0  0  0  0  0  0
   -2.5580   -3.0025   -0.9729 H   0  0  0  0  0  0  0  0  0  0  0  0
   -1.9723   -2.7537   -3.0499 C   0  0  0  0  0  0  0  0  0  0  0  0
   -2.9574   -3.1071   -3.3897 H   0  0  0  0  0  0  0  0  0  0  0  0
   -1.6704   -1.9207   -3.7045 H   0  0  0  0  0  0  0  0  0  0  0  0
   -0.9195   -3.8693   -3.1275 C   0  0  0  0  0  0  0  0  0  0  0  0
   -0.8028   -4.2213   -4.1625 H   0  0  0  0  0  0  0  0  0  0  0  0
   -1.2546   -4.7291   -2.5234 H   0  0  0  0  0  0  0  0  0  0  0  0
    0.4090   -3.3417   -2.5678 C   0  0  0  0  0  0  0  0  0  0  0  0
    1.1796   -4.1240   -2.5505 H   0  0  0  0  0  0  0  0  0  0  0  0
    0.7822   -2.5244   -3.2042 H   0  0  0  0  0  0  0  0  0  0  0  0
    0.2363   -2.8125   -1.1353 C   0  0  0  0  0  0  0  0  0  0  0  0
    0.0063   -3.6371   -0.4441 H   0  0  0  0  0  0  0  0  0  0  0  0
    1.1746   -2.3740   -0.8128 H   0  0  0  0  0  0  0  0  0  0  0  0
  1  2  1  0  0  0  0
  1  3  1  0  0  0  0
  1  8  1  0  0  0  0
  4  9  2  0  0  0  0
  4 12  1  0  0  0  0
  4 24  1  0  0  0  0
  5 10  1  0  0  0  0
  5 27  1  0  0  0  0
  5 39  1  0  0  0  0
  6 10  1  0  0  0  0
  6 42  1  0  0  0  0
  6 54  1  0  0  0  0
  7 11  1  0  0  0  0
  7 57  1  0  0  0  0
  7 69  1  0  0  0  0
  8  9  2  0  0  0  0
 10 11  1  0  0  0  0
 11  8  1  1  0  0  0
 12 13  1  0  0  0  0
 12 14  1  0  0  0  0
 12 15  1  0  0  0  0
 15 16  1  0  0  0  0
 15 17  1  0  0  0  0
 15 18  1  0  0  0  0
 18 19  1  0  0  0  0
 18 20  1  0  0  0  0
 18 21  1  0  0  0  0
 21 22  1  0  0  0  0
 21 23  1  0  0  0  0
 21 24  1  0  0  0  0
 24 25  1  0  0  0  0
 24 26  1  0  0  0  0
 27 28  1  0  0  0  0
 27 29  1  0  0  0  0
 27 30  1  0  0  0  0
 30 31  1  0  0  0  0
 30 32  1  0  0  0  0
 30 33  1  0  0  0  0
 33 34  1  0  0  0  0
 33 35  1  0  0  0  0
 33 36  1  0  0  0  0
 36 37  1  0  0  0  0
 36 38  1  0  0  0  0
 36 39  1  0  0  0  0
 39 40  1  0  0  0  0
 39 41  1  0  0  0  0
 42 43  1  0  0  0  0
 42 44  1  0  0  0  0
 42 45  1  0  0  0  0
 45 46  1  0  0  0  0
 45 47  1  0  0  0  0
 45 48  1  0  0  0  0
 48 49  1  0  0  0  0
 48 50  1  0  0  0  0
 48 51  1  0  0  0  0
 51 52  1  0  0  0  0
 51 53  1  0  0  0  0
 51 54  1  0  0  0  0
 54 55  1  0  0  0  0
 54 56  1  0  0  0  0
 57 58  1  0  0  0  0
 57 59  1  0  0  0  0
 57 60  1  0  0  0  0
 60 61  1  0  0  0  0
 60 62  1  0  0  0  0
 60 63  1  0  0  0  0
 63 64  1  0  0  0  0
 63 65  1  0  0  0  0
 63 66  1  0  0  0  0
 66 67  1  0  0  0  0
 66 68  1  0  0  0  0
 66 69  1  0  0  0  0
 69 70  1  0  0  0  0
 69 71  1  0  0  0  0
M  END
$$$$
TS2
 OpenBabel07251914423D

 71 74  0  0  0  0  0  0  0  0999 V2000
   -2.3813   -0.4599   -0.9609 Sn  0  0  0  0  0  0  0  0  0  0  0  0
   -3.8006   -1.1597    0.9965 Cl  0  0  0  0  0  0  0  0  0  0  0  0
   -1.4664   -2.6755   -1.7602 Cl  0  0  0  0  0  0  0  0  0  0  0  0
   -1.1478    2.4546    0.2979 N   0  0  0  0  0  0  0  0  0  0  0  0
    2.5214   -0.3730   -1.1177 N   0  0  0  0  0  0  0  0  0  0  0  0
    2.3891    0.9593    0.8234 N   0  0  0  0  0  0  0  0  0  0  0  0
    0.5465   -1.8885    0.9280 N   0  0  0  0  0  0  0  0  0  0  0  0
   -0.4762    0.1965    0.0810 C   0  0  0  0  0  0  0  0  0  0  0  0
   -0.2950    1.5885   -0.2270 C   0  0  0  0  0  0  0  0  0  0  0  0
    1.9230   -0.0340    0.0420 C   0  0  0  0  0  0  0  0  0  0  0  0
    0.5963   -0.6288    0.3607 C   0  0  0  0  0  0  0  0  0  0  0  0
   -2.2111    2.1920    1.3250 C   0  0  0  0  0  0  0  0  0  0  0  0
   -1.9644    2.8081    2.2055 H   0  0  0  0  0  0  0  0  0  0  0  0
   -2.1657    1.1368    1.6053 H   0  0  0  0  0  0  0  0  0  0  0  0
   -3.6035    2.5776    0.8012 C   0  0  0  0  0  0  0  0  0  0  0  0
   -4.3392    2.4159    1.6006 H   0  0  0  0  0  0  0  0  0  0  0  0
   -3.8767    1.8993   -0.0197 H   0  0  0  0  0  0  0  0  0  0  0  0
   -3.6222    4.0336    0.3032 C   0  0  0  0  0  0  0  0  0  0  0  0
   -3.4664    4.7140    1.1576 H   0  0  0  0  0  0  0  0  0  0  0  0
   -4.6014    4.2760   -0.1325 H   0  0  0  0  0  0  0  0  0  0  0  0
   -2.5013    4.2607   -0.7287 C   0  0  0  0  0  0  0  0  0  0  0  0
   -2.6866    3.6440   -1.6212 H   0  0  0  0  0  0  0  0  0  0  0  0
   -2.4669    5.3130   -1.0467 H   0  0  0  0  0  0  0  0  0  0  0  0
   -1.1342    3.8658   -0.1422 C   0  0  0  0  0  0  0  0  0  0  0  0
   -0.3278    3.9625   -0.8764 H   0  0  0  0  0  0  0  0  0  0  0  0
   -0.9134    4.5011    0.7342 H   0  0  0  0  0  0  0  0  0  0  0  0
    1.8161   -1.1550   -2.1604 C   0  0  0  0  0  0  0  0  0  0  0  0
    0.7958   -1.3676   -1.8410 H   0  0  0  0  0  0  0  0  0  0  0  0
    2.3480   -2.1123   -2.2773 H   0  0  0  0  0  0  0  0  0  0  0  0
    1.8320   -0.3699   -3.4803 C   0  0  0  0  0  0  0  0  0  0  0  0
    1.2666    0.5614   -3.3306 H   0  0  0  0  0  0  0  0  0  0  0  0
    1.3087   -0.9636   -4.2414 H   0  0  0  0  0  0  0  0  0  0  0  0
    3.2764   -0.0618   -3.9155 C   0  0  0  0  0  0  0  0  0  0  0  0
    3.2872    0.5413   -4.8334 H   0  0  0  0  0  0  0  0  0  0  0  0
    3.7938   -1.0088   -4.1411 H   0  0  0  0  0  0  0  0  0  0  0  0
    4.0393    0.6715   -2.7934 C   0  0  0  0  0  0  0  0  0  0  0  0
    5.1024    0.7844   -3.0497 H   0  0  0  0  0  0  0  0  0  0  0  0
    3.6162    1.6789   -2.6690 H   0  0  0  0  0  0  0  0  0  0  0  0
    3.9289   -0.1041   -1.4676 C   0  0  0  0  0  0  0  0  0  0  0  0
    4.4085   -1.0898   -1.5936 H   0  0  0  0  0  0  0  0  0  0  0  0
    4.4268    0.4044   -0.6392 H   0  0  0  0  0  0  0  0  0  0  0  0
    2.9889    2.2272    0.3420 C   0  0  0  0  0  0  0  0  0  0  0  0
    2.2196    3.0000    0.4894 H   0  0  0  0  0  0  0  0  0  0  0  0
    3.1731    2.1658   -0.7289 H   0  0  0  0  0  0  0  0  0  0  0  0
    4.2439    2.5706    1.1546 C   0  0  0  0  0  0  0  0  0  0  0  0
    5.0132    1.7999    0.9889 H   0  0  0  0  0  0  0  0  0  0  0  0
    4.6512    3.5290    0.8028 H   0  0  0  0  0  0  0  0  0  0  0  0
    3.8958    2.6463    2.6551 C   0  0  0  0  0  0  0  0  0  0  0  0
    3.2241    3.5047    2.8181 H   0  0  0  0  0  0  0  0  0  0  0  0
    4.8005    2.8224    3.2526 H   0  0  0  0  0  0  0  0  0  0  0  0
    3.1844    1.3599    3.1179 C   0  0  0  0  0  0  0  0  0  0  0  0
    3.8814    0.5094    3.0659 H   0  0  0  0  0  0  0  0  0  0  0  0
    2.8533    1.4550    4.1615 H   0  0  0  0  0  0  0  0  0  0  0  0
    1.9619    1.0491    2.2368 C   0  0  0  0  0  0  0  0  0  0  0  0
    1.4941    0.1047    2.5272 H   0  0  0  0  0  0  0  0  0  0  0  0
    1.2104    1.8504    2.3171 H   0  0  0  0  0  0  0  0  0  0  0  0
    1.5141   -2.9445    0.5948 C   0  0  0  0  0  0  0  0  0  0  0  0
    2.4204   -2.4884    0.1837 H   0  0  0  0  0  0  0  0  0  0  0  0
    1.0721   -3.5872   -0.1864 H   0  0  0  0  0  0  0  0  0  0  0  0
    1.8676   -3.7934    1.8271 C   0  0  0  0  0  0  0  0  0  0  0  0
    2.5362   -4.6088    1.5139 H   0  0  0  0  0  0  0  0  0  0  0  0
    2.4160   -3.1664    2.5489 H   0  0  0  0  0  0  0  0  0  0  0  0
    0.5943   -4.3445    2.4904 C   0  0  0  0  0  0  0  0  0  0  0  0
    0.8472   -4.9267    3.3881 H   0  0  0  0  0  0  0  0  0  0  0  0
    0.0864   -5.0237    1.7870 H   0  0  0  0  0  0  0  0  0  0  0  0
   -0.3488   -3.1813    2.8348 C   0  0  0  0  0  0  0  0  0  0  0  0
   -1.2912   -3.5493    3.2626 H   0  0  0  0  0  0  0  0  0  0  0  0
    0.1302   -2.5311    3.5852 H   0  0  0  0  0  0  0  0  0  0  0  0
   -0.6842   -2.3555    1.5828 C   0  0  0  0  0  0  0  0  0  0  0  0
   -1.2857   -2.9587    0.8896 H   0  0  0  0  0  0  0  0  0  0  0  0
   -1.2764   -1.4754    1.8437 H   0  0  0  0  0  0  0  0  0  0  0  0
  1  2  1  0  0  0  0
  1  3  1  0  0  0  0
  1  8  1  0  0  0  0
  4  9  1  0  0  0  0
  4 12  1  0  0  0  0
  4 24  1  0  0  0  0
  5 10  1  0  0  0  0
  5 27  1  0  0  0  0
  5 39  1  0  0  0  0
  6 10  1  0  0  0  0
  6 42  1  0  0  0  0
  6 54  1  0  0  0  0
  7 11  1  0  0  0  0
  7 57  1  0  0  0  0
  7 69  1  0  0  0  0
  8  9  1  0  0  0  0
  8 11  2  0  0  0  0
 10 11  1  0  0  0  0
 12 13  1  0  0  0  0
 12 14  1  0  0  0  0
 12 15  1  0  0  0  0
 15 16  1  0  0  0  0
 15 17  1  0  0  0  0
 15 18  1  0  0  0  0
 18 19  1  0  0  0  0
 18 20  1  0  0  0  0
 18 21  1  0  0  0  0
 21 22  1  0  0  0  0
 21 23  1  0  0  0  0
 21 24  1  0  0  0  0
 24 25  1  0  0  0  0
 24 26  1  0  0  0  0
 27 28  1  0  0  0  0
 27 29  1  0  0  0  0
 27 30  1  0  0  0  0
 30 31  1  0  0  0  0
 30 32  1  0  0  0  0
 30 33  1  0  0  0  0
 33 34  1  0  0  0  0
 33 35  1  0  0  0  0
 33 36  1  0  0  0  0
 36 37  1  0  0  0  0
 36 38  1  0  0  0  0
 36 39  1  0  0  0  0
 39 40  1  0  0  0  0
 39 41  1  0  0  0  0
 42 43  1  0  0  0  0
 42 44  1  0  0  0  0
 42 45  1  0  0  0  0
 45 46  1  0  0  0  0
 45 47  1  0  0  0  0
 45 48  1  0  0  0  0
 48 49  1  0  0  0  0
 48 50  1  0  0  0  0
 48 51  1  0  0  0  0
 51 52  1  0  0  0  0
 51 53  1  0  0  0  0
 51 54  1  0  0  0  0
 54 55  1  0  0  0  0
 54 56  1  0  0  0  0
 57 58  1  0  0  0  0
 57 59  1  0  0  0  0
 57 60  1  0  0  0  0
 60 61  1  0  0  0  0
 60 62  1  0  0  0  0
 60 63  1  0  0  0  0
 63 64  1  0  0  0  0
 63 65  1  0  0  0  0
 63 66  1  0  0  0  0
 66 67  1  0  0  0  0
 66 68  1  0  0  0  0
 66 69  1  0  0  0  0
 69 70  1  0  0  0  0
 69 71  1  0  0  0  0
M  END
$$$$
(1,3,4,4-tetrapiperidino-1,2-cyclobutadiene)SnCl2 (4a)
 OpenBabel07251914423D

 71 75  0  0  1  0  0  0  0  0999 V2000
   -3.0049   -0.5131   -0.2067 Sn  0  0  0  0  0  0  0  0  0  0  0  0
   -3.6910    1.6390   -1.2749 Cl  0  0  0  0  0  0  0  0  0  0  0  0
   -3.0084    0.0908    2.2271 Cl  0  0  0  0  0  0  0  0  0  0  0  0
    0.3073   -2.0098   -1.3712 N   0  0  0  0  0  0  0  0  0  0  0  0
    1.9128   -0.7106    1.1720 N   0  0  0  0  0  0  0  0  0  0  0  0
    2.3501    0.5596   -0.8235 N   0  0  0  0  0  0  0  0  0  0  0  0
    0.0072    2.0935    0.7854 N   0  0  0  0  0  0  0  0  0  0  0  0
   -0.8546   -0.0465   -0.2800 C   0  0  2  0  0  0  0  0  0  0  0  0
    0.2057   -0.8912   -0.6512 C   0  0  2  0  0  0  0  0  0  0  0  0
    1.3153   -0.0402    0.0137 C   0  0  0  0  0  0  0  0  0  0  0  0
    0.0760    0.8807    0.2692 C   0  0  0  0  0  0  0  0  0  0  0  0
   -0.8376   -2.5674   -2.1169 C   0  0  0  0  0  0  0  0  0  0  0  0
   -0.4505   -2.8894   -3.0970 H   0  0  0  0  0  0  0  0  0  0  0  0
   -1.5695   -1.7733   -2.2934 H   0  0  0  0  0  0  0  0  0  0  0  0
   -1.4307   -3.7749   -1.3772 C   0  0  0  0  0  0  0  0  0  0  0  0
   -2.2662   -4.1853   -1.9603 H   0  0  0  0  0  0  0  0  0  0  0  0
   -1.8406   -3.4371   -0.4133 H   0  0  0  0  0  0  0  0  0  0  0  0
   -0.3334   -4.8350   -1.1597 C   0  0  0  0  0  0  0  0  0  0  0  0
   -0.0161   -5.2261   -2.1406 H   0  0  0  0  0  0  0  0  0  0  0  0
   -0.7277   -5.6831   -0.5840 H   0  0  0  0  0  0  0  0  0  0  0  0
    0.8847   -4.2264   -0.4388 C   0  0  0  0  0  0  0  0  0  0  0  0
    0.6038   -3.9449    0.5859 H   0  0  0  0  0  0  0  0  0  0  0  0
    1.7020   -4.9583   -0.3674 H   0  0  0  0  0  0  0  0  0  0  0  0
    1.4114   -2.9681   -1.1625 C   0  0  0  0  0  0  0  0  0  0  0  0
    2.1853   -2.4816   -0.5667 H   0  0  0  0  0  0  0  0  0  0  0  0
    1.8211   -3.2398   -2.1482 H   0  0  0  0  0  0  0  0  0  0  0  0
    0.9468   -1.4153    2.0446 C   0  0  0  0  0  0  0  0  0  0  0  0
    0.2421   -1.9784    1.4258 H   0  0  0  0  0  0  0  0  0  0  0  0
    0.3421   -0.6926    2.6252 H   0  0  0  0  0  0  0  0  0  0  0  0
    1.6883   -2.3687    2.9914 C   0  0  0  0  0  0  0  0  0  0  0  0
    2.1966   -3.1384    2.3898 H   0  0  0  0  0  0  0  0  0  0  0  0
    0.9530   -2.8729    3.6342 H   0  0  0  0  0  0  0  0  0  0  0  0
    2.7239   -1.6086    3.8376 C   0  0  0  0  0  0  0  0  0  0  0  0
    3.3035   -2.3032    4.4617 H   0  0  0  0  0  0  0  0  0  0  0  0
    2.1937   -0.9213    4.5162 H   0  0  0  0  0  0  0  0  0  0  0  0
    3.6499   -0.7891    2.9223 C   0  0  0  0  0  0  0  0  0  0  0  0
    4.3330   -0.1642    3.5158 H   0  0  0  0  0  0  0  0  0  0  0  0
    4.2618   -1.4669    2.3071 H   0  0  0  0  0  0  0  0  0  0  0  0
    2.8237    0.1115    1.9930 C   0  0  0  0  0  0  0  0  0  0  0  0
    2.2490    0.8306    2.6102 H   0  0  0  0  0  0  0  0  0  0  0  0
    3.4797    0.6825    1.3289 H   0  0  0  0  0  0  0  0  0  0  0  0
    3.4805   -0.3076   -1.2057 C   0  0  0  0  0  0  0  0  0  0  0  0
    3.1755   -1.0150   -2.0035 H   0  0  0  0  0  0  0  0  0  0  0  0
    3.7849   -0.8942   -0.3340 H   0  0  0  0  0  0  0  0  0  0  0  0
    4.6451    0.5491   -1.7257 C   0  0  0  0  0  0  0  0  0  0  0  0
    4.9865    1.2109   -0.9151 H   0  0  0  0  0  0  0  0  0  0  0  0
    5.4833   -0.1077   -2.0002 H   0  0  0  0  0  0  0  0  0  0  0  0
    4.1945    1.3913   -2.9323 C   0  0  0  0  0  0  0  0  0  0  0  0
    3.9553    0.7148   -3.7693 H   0  0  0  0  0  0  0  0  0  0  0  0
    5.0023    2.0556   -3.2699 H   0  0  0  0  0  0  0  0  0  0  0  0
    2.9373    2.2013   -2.5709 C   0  0  0  0  0  0  0  0  0  0  0  0
    3.1902    2.9573   -1.8126 H   0  0  0  0  0  0  0  0  0  0  0  0
    2.5443    2.7272   -3.4526 H   0  0  0  0  0  0  0  0  0  0  0  0
    1.8423    1.2878   -2.0016 C   0  0  0  0  0  0  0  0  0  0  0  0
    0.9711    1.8851   -1.7147 H   0  0  0  0  0  0  0  0  0  0  0  0
    1.5081    0.5754   -2.7834 H   0  0  0  0  0  0  0  0  0  0  0  0
    1.2127    2.8946    1.0867 C   0  0  0  0  0  0  0  0  0  0  0  0
    2.0964    2.2970    0.8660 H   0  0  0  0  0  0  0  0  0  0  0  0
    1.1908    3.1377    2.1604 H   0  0  0  0  0  0  0  0  0  0  0  0
    1.2219    4.1890    0.2516 C   0  0  0  0  0  0  0  0  0  0  0  0
    2.0987    4.7832    0.5474 H   0  0  0  0  0  0  0  0  0  0  0  0
    1.3483    3.9187   -0.8066 H   0  0  0  0  0  0  0  0  0  0  0  0
   -0.0807    4.9890    0.4290 C   0  0  0  0  0  0  0  0  0  0  0  0
   -0.0733    5.8755   -0.2202 H   0  0  0  0  0  0  0  0  0  0  0  0
   -0.1472    5.3464    1.4700 H   0  0  0  0  0  0  0  0  0  0  0  0
   -1.2946    4.0952    0.1200 C   0  0  0  0  0  0  0  0  0  0  0  0
   -2.2388    4.6196    0.3146 H   0  0  0  0  0  0  0  0  0  0  0  0
   -1.3020    3.8027   -0.9397 H   0  0  0  0  0  0  0  0  0  0  0  0
   -1.2687    2.8229    0.9754 C   0  0  0  0  0  0  0  0  0  0  0  0
   -1.3369    3.0681    2.0457 H   0  0  0  0  0  0  0  0  0  0  0  0
   -2.0949    2.1655    0.7254 H   0  0  0  0  0  0  0  0  0  0  0  0
  1  2  1  0  0  0  0
  1  3  1  0  0  0  0
  4 12  1  0  0  0  0
  4 24  1  0  0  0  0
  5 10  1  0  0  0  0
  5 27  1  0  0  0  0
  5 39  1  0  0  0  0
  6 10  1  0  0  0  0
  6 42  1  0  0  0  0
  6 54  1  0  0  0  0
  7 11  2  0  0  0  0
  7 57  1  0  0  0  0
  7 69  1  0  0  0  0
  8  1  1  1  0  0  0
  8  9  1  0  0  0  0
  8 11  1  0  0  0  0
  9  4  1  6  0  0  0
  9 10  1  0  0  0  0
 10 11  1  0  0  0  0
 12 13  1  0  0  0  0
 12 14  1  0  0  0  0
 12 15  1  0  0  0  0
 15 16  1  0  0  0  0
 15 17  1  0  0  0  0
 15 18  1  0  0  0  0
 18 19  1  0  0  0  0
 18 20  1  0  0  0  0
 18 21  1  0  0  0  0
 21 22  1  0  0  0  0
 21 23  1  0  0  0  0
 21 24  1  0  0  0  0
 24 25  1  0  0  0  0
 24 26  1  0  0  0  0
 27 28  1  0  0  0  0
 27 29  1  0  0  0  0
 27 30  1  0  0  0  0
 30 31  1  0  0  0  0
 30 32  1  0  0  0  0
 30 33  1  0  0  0  0
 33 34  1  0  0  0  0
 33 35  1  0  0  0  0
 33 36  1  0  0  0  0
 36 37  1  0  0  0  0
 36 38  1  0  0  0  0
 36 39  1  0  0  0  0
 39 40  1  0  0  0  0
 39 41  1  0  0  0  0
 42 43  1  0  0  0  0
 42 44  1  0  0  0  0
 42 45  1  0  0  0  0
 45 46  1  0  0  0  0
 45 47  1  0  0  0  0
 45 48  1  0  0  0  0
 48 49  1  0  0  0  0
 48 50  1  0  0  0  0
 48 51  1  0  0  0  0
 51 52  1  0  0  0  0
 51 53  1  0  0  0  0
 51 54  1  0  0  0  0
 54 55  1  0  0  0  0
 54 56  1  0  0  0  0
 57 58  1  0  0  0  0
 57 59  1  0  0  0  0
 57 60  1  0  0  0  0
 60 61  1  0  0  0  0
 60 62  1  0  0  0  0
 60 63  1  0  0  0  0
 63 64  1  0  0  0  0
 63 65  1  0  0  0  0
 63 66  1  0  0  0  0
 66 67  1  0  0  0  0
 66 68  1  0  0  0  0
 66 69  1  0  0  0  0
 69 70  1  0  0  0  0
 69 71  1  0  0  0  0
M  END
